# Supplementary material for: Development of Genome-Wide Intron Length Polymorphism (ILP) Markers in Tea Plant (Camellia sinensis) and Related Applications for Genetics Research
Source: Int J Mol Sci. 2024 Mar 13;25(6):3241. doi: 10.3390/ijms25063241 (PMC10969888; doi:10.3390/ijms25063241)
Supplement: Supplementary file 1 [file ijms-25-03241-s001.zip › Table S1.xlsx]

## Sheet: Sheet1
Table S1 The sequences of 3,214 Tea_ILP markers
Primer ID	Forward primer 5'-3'	Reverse primer 5'-3'
Tea_ILP001	TTTCCGTGTACTGAGGCACA	TGACAACTTTGAAATGCCCA
Tea_ILP002	GATCCGACGATGAAGGTGAT	CAGCTGTATATCGTGTTGCGA
Tea_ILP003	GCACCTCTTCTTGCTTCTCAA	TGAAGTTTCCCAACAAGAAACA
Tea_ILP004	CTCCCCATCAAGTCACCAGT	TCTCGGTTACCATTTGTCCC
Tea_ILP005	GGGTGGATCCTAGTCAATGG	CCTCATCCTTTACCCGACAA
Tea_ILP006	GGGAAGAGAACAAAAGCTGC	AGCTCTTCTGCGGATTTGAA
Tea_ILP007	TTCTCGATTTTGACCCGTTC	GGGCGTGAAAACTTTGGTTA
Tea_ILP008	AGAATGTCACTCGCCGAAAT	TGGTGATACCCAGACCACAA
Tea_ILP009	AAGTGCCCGATTTAGCAGAA	GCCTTGGACTAAGCACCTTG
Tea_ILP010	ACAAAACCAGGCCATTTCAG	TGAAATGCAGAACCACAAGG
Tea_ILP011	GTCAGGATGCCACAAAAGGT	CATCGGAATAGGAAGGTGGA
Tea_ILP012	CAAGGCATGTTCTGAAGCAA	CTCAAAAGCCTCACTTTCCG
Tea_ILP013	CAACAAAAGCCCCCAAAATA	CAAAGTTGGGGACGTTCACT
Tea_ILP014	TTGCGGTAGCAAGAAATGTG	TGAAGCTTTTGCAGTGATGG
Tea_ILP015	AGATGCAGACGGAGAGCAAT	GCTTGCTTGGTTCAGGTAGC
Tea_ILP016	AGCATGCTTCTGGGACCTAT	CTCTCTTCTGCATTAGCCGC
Tea_ILP017	CTATCCACATTGGGAGTGCC	TTGTTCAATGGCCTGTCTGA
Tea_ILP018	GATGCTATGAAACCGGCAGT	CGCTATACTACGCTGCGACA
Tea_ILP019	ATCGCATAAGGGAATTGCAG	GCAATCATGAAGCAAAGCTG
Tea_ILP020	CTGAATTCGAGAAGCCCAAG	AAATTGCTCAACCAGACCCA
Tea_ILP021	GGGGCCAGAATTCAGTGATA	CCAACACAATTGACAACCCA
Tea_ILP022	TTTCCGGGCTAGAAATTGTG	TTTTCTCACCCCTGATCGTC
Tea_ILP023	TCTCCCTAAACACCTCGTCAA	TTGTTGCTTGCTTTGGTTTG
Tea_ILP024	CACACCTTCCACACAACTGG	AAACGAGCCGAGATTGCTTA
Tea_ILP025	GTTGGACAGGTGGGAAAAGA	CAGATCCATTCTCATGCCCT
Tea_ILP026	CAGAAGCCGTACCTCCTGAA	GGCGCTTCCTCTTTCTTCTT
Tea_ILP027	CCCTTCATCCCAGAAACGTA	AGGAAACCCGGTTCAGTTTT
Tea_ILP028	CAACTCCAGCTGGTTCAAGA	AGACCTGACTTTCCCAAGCA
Tea_ILP029	ATCAAGGGCATGTTCCAAAA	TTGCAGGTTCATCGAGAGTG
Tea_ILP030	CCGCAGAGTTCCTTTCCTTA	TTGCTGTGGTGGATGAAGAA
Tea_ILP031	ACAAACCGAACATGTTTCCC	CCTTTGGCTAAAGTGCTTGC
Tea_ILP032	GTCAGCTTCCCATTGCTGAT	ACGTGGACACTACGACACCA
Tea_ILP033	TCCTTCCCTCGTTCTTCTCA	AGCTAATTTCGGGCACAATG
Tea_ILP034	TTGACAACCTGTTTTGTCGC	TCCATGCAGCCTACAATCAA
Tea_ILP035	GAGCCAGAGACTGCTTCACC	TTTGGGTTTTTGGGTCAGAG
Tea_ILP036	GAGGGAAATCATGCTTCCAA	TTGACCTCAGTCTAGCAGTCG
Tea_ILP037	AAGGCCACAAACACAATTCG	AAGGCCTTTTGCTTGTCGTA
Tea_ILP038	TAAAGCTGCCCCAGACAACT	AGGAAGAAACCTGCTGGTGA
Tea_ILP039	GAAGATGGAGCGAGATGTCC	TTGCAATTCTCTTGAAAAGTTCT
Tea_ILP040	GACTGCTCCTTTTGAACCCA	TCTGCCTGTGATGGTAGCAG
Tea_ILP041	GTGTCCAGGGGCAGAAACTA	GCAGGCACTTCCCTTTATGA
Tea_ILP042	AGCATGTGGTGCTTATGTGC	CCACGAATGCTCCGTAAGTT
Tea_ILP043	CATACTCACAAGGCGCAGAA	ACCAGCAAATTTTCCGAATG
Tea_ILP044	CATTCGGAAAATTTGCTGGT	CCCAGTGACAGGAAAGGTGT
Tea_ILP045	CCGCCAGACATCTCTTCTGT	CCACCAACACATCTGCTGAA
Tea_ILP046	TTCAAGATGCTCAGGACTCG	CGAGCTTTGTGAAGGAATCTG
Tea_ILP047	GGGAGCAAAGAAGCAAGATG	GCTGTTGACTTGGCATCTGA
Tea_ILP048	CCATCAACGCGATGTCACTA	TGGTTCAACTGCATCTGGTG
Tea_ILP049	TCTTTTTCGTGGTTTTTGCC	GATCGGAAACAGTCCGGTTA
Tea_ILP050	GCACTTCCGACAATATCATTCA	ACTCCCCATTAAAGGCCATC
Tea_ILP051	AGCTCACTGAGATTTGCGGT	TGAGTGACAGATCAGCAGCC
Tea_ILP052	GGTCCAGATATGTGGCCTAAA	TGCAGATGTCCTAAACCCTATG
Tea_ILP053	TGCTTTCTTCTAATGCCGGT	GCTGCTCATGGATCTGTCTG
Tea_ILP054	CTTATTGCTCCTGCTCCTGG	TTACCACCCTCCGTGTTGTT
Tea_ILP055	CGAAAAGACGAGGAAATCCA	TTCGCTCGTACACTCGACAC
Tea_ILP056	GCTTGTATATGTTTGGCGTAAGA	TGAAAGACTTGCCATTGTGC
Tea_ILP057	TTTAAGATGGCATTTTGGGC	AATCCCTGTTTTTGCCAGTG
Tea_ILP058	CAGGTCCACCAGGAAGGTTA	TTTGCAAATGGTGTTGCACT
Tea_ILP059	GAATTGCATGCCACATTCAG	GAGTAAGCGGCAACCCATAA
Tea_ILP060	GGCTGATGTTGTTCTCGGAT	CTTGTTGATGGGCAAGGAAT
Tea_ILP061	TCCCAGTGCATACTCAGGTG	CGGCAAATACTCACAGGGTT
Tea_ILP062	GATGCAACTGTCAGCCGTAA	ATGTGCCCATAAAAACCCAG
Tea_ILP063	ATGGAACCTCCTTTCCTTGC	CCAGAAAAAGGACCCGATGT
Tea_ILP064	TGGAATCTCCACATCCTACCA	ATTCTGCTTGTTGTGGCCTT
Tea_ILP065	CCACTCTCCTTTGTAAACCAGG	ATGATAAGCGGCCACAGAGA
Tea_ILP066	TCCACATCTGACAGGTGCTC	TGCATTTGGATGACCAATGT
Tea_ILP067	GGAACAAATTGCCTCGTGAT	CATGCAGTTGCTGCTTTCAT
Tea_ILP068	CGGTGCTCTTCTTCTGGAAC	AGGATGCTTTGCGGTAGATG
Tea_ILP069	ACACGCCTTCCGTTGTCTAT	CACTTCCAGCACATCCAATG
Tea_ILP070	AAAACGTGGAACCCATTCAG	TAGAACACAGTCGCCAGACG
Tea_ILP071	TCTTCAACTGCATAACCCCC	TGATGATGGTGATGGTGTCC
Tea_ILP072	TGCTTCATGTGCAGAACCAT	CTTGAACGACAACCCTCCAT
Tea_ILP073	CGCTGCAATGCTGTTACATT	CTGAAGTTTGCTCAACGTGC
Tea_ILP074	TGTAGTCTCAAATCCTTCCGC	TGAGATAACCATCAGCTGTTCC
Tea_ILP075	GAACCAGACCCGACTTCAAA	CATCGGGCTAGGAAGTTGAT
Tea_ILP076	TCACCTTGCACAAATGTGGT	CCTGGCAGCTTCAATTTCA
Tea_ILP077	ATTAGACCGGCCCCACTATC	TTTCCAAGCCCACTCCATAG
Tea_ILP078	TTCTCTGGACGAAAGGAGGA	ACGAGTTGTCGGTGAAGGTC
Tea_ILP079	TAGGGCTTCGCATTTCATTC	TTCTCAGCGATGAAGCCTCT
Tea_ILP080	TTATCATGGCCATTCTGCAA	CGAGTTTGTGGAGACCCAAT
Tea_ILP081	CCTGATGTTGTTGCTGAGGA	TCCAGGATAACCTCCCACAG
Tea_ILP082	TCTCGCTCCAGTTCGACTTT	TTGTCCAGGACGTGTCTGAG
Tea_ILP083	CTCCCCAGGTTGTTTCAAGA	TAGCAAGGAAGCTTGGGTGT
Tea_ILP084	TATCAGGTGCTTCTCCGTCC	CAGCGACTAACAGCATTCCA
Tea_ILP085	GATCTGCAGTGGCAGAGACA	GTTTTCAGCAAGGAGGCAAG
Tea_ILP086	ACTCTGCCAATCCGAGCTT	TAGTGGGTTTTCTAGGGGCG
Tea_ILP087	TCCCAGAAAGAGAGGAGATAATG	AAGGAACCAAACAAAGCCCT
Tea_ILP088	GGTTACCGCAGCAATTTTGT	TGGGCGAGATATCCAAAAAG
Tea_ILP089	CTGCTCCCACTAACACAGCA	TGGCATTCGATCTTTCACTG
Tea_ILP090	CCGTAATGGTTCGTTGTCCT	CTTACCACCATGGGTCCAAC
Tea_ILP091	GAGCACCGTGTGTCATACCA	GCACGAATTTGGAGATACAACA
Tea_ILP092	TTTGATCGAGCCGGTAAAAC	TTCGGCTGATGATACTGCTG
Tea_ILP093	CTGTGCTGCTGTTTCACCAT	GTTCTGAGCTGTCGTGTCCA
Tea_ILP094	GTTCTCGTTTTCCCCCTTTC	TAACCAGATCAAGATGGCCC
Tea_ILP095	CACGGAATTTTGGGTCAACT	GAAGGCCAATCCCAAGTTCT
Tea_ILP096	AAACAACACAAGGGTCTCCG	TTCCAGATACATTAGGGCCG
Tea_ILP097	GCAGGACAAGAGACGACGTT	GCATGCCATTTTACCATCAG
Tea_ILP098	CAAGTCGAGCTTCAACACCA	CCAAGCCCCAAAACAAAGTA
Tea_ILP099	CAAATTTATGCATTCCTCCCA	ACCGTCTGGCGAGCTATAAA
Tea_ILP100	GTCCAAACACCTTGCCTGTT	GGGTACGTGTCAAATGGCTC
Tea_ILP101	AAAAAGAGAAAACTGCTGAGGG	TTCCCATGCTTTGATTAGGG
Tea_ILP102	GCTTTGACTTCCTTGGCAAC	CATGCTTCTTTACGTGCTGC
Tea_ILP103	CTACATGGCCAACCCATCTT	CCATTCCCCTGCAGAAGTTA
Tea_ILP104	GGTTGTGGGTACTGTGGCTT	TGTCAAAGGAGAATCCTGGG
Tea_ILP105	CTCTATTGCCCGGATCGAAG	GCCTCCATTTACATTGGTGTG
Tea_ILP106	TTGCACTAGTTCCCGGAGAT	TTCACTCAACCAGTCCATGC
Tea_ILP107	TTTACCGTTGGACTTCCCAG	TCTGGTACGGGTCCCAAATA
Tea_ILP108	CAGGCCAGATGGTCTCTCAT	ATCCCCAATTCAAGAAACCA
Tea_ILP109	AACCCATCTTTTGGAAAGCC	ACTGCCTCATGGCTTTGTCT
Tea_ILP110	CCTCCCCTTGAACATAAGCA	CTGCGCGAGTGGTTACACTA
Tea_ILP111	AACCCTTTGCTTTCCCAGTT	TTAGCCGGCTTAAAACCCTT
Tea_ILP112	GCTGCTGATGTCTCATTGCT	CTCAGAGCTTCTTTCAGCCG
Tea_ILP113	ATGTGTCCCCATGGATGCTA	CGTCCCGTTTTGTCAATTTT
Tea_ILP114	GGGATCTAAGCCCTGAGGAA	GGATCCTGCATCCCCTTT
Tea_ILP115	AAAGTGCAAGCCCAAGACTC	ATAAATCTCAAGGGGGAGCC
Tea_ILP116	ACGGTTCAACATCCACATCC	TTTTCCGGGGGTCAATAGAT
Tea_ILP117	CCTGCTGGTTGTGATGAAGA	ACAAACATCCGTGCCTTAGC
Tea_ILP118	CAAATGCAACCCACAATCAT	GGTCTCACTTTTATCCCGCA
Tea_ILP119	TGAGAACAGGAGCGACGATA	CCTTATGCCTTCTCAGTGCC
Tea_ILP120	TTGACACCACTTGCTCCAAA	AAATTGCAGAGGGTTGTTCG
Tea_ILP121	TTGAAGGAATCGTGAAGCAG	AGAAGACAGACCAACCGTGG
Tea_ILP122	AAAGCCAAGGTCACCACAAC	TAATTTTCACAGCCCTGCCT
Tea_ILP123	AGTCGACGTTGCCCTTTCTA	CGGCCTGCTTCATTAGAGTC
Tea_ILP124	CATTTGTTCAGAGGCCTTTTT	CATTTTCGTGTTACTTGGCG
Tea_ILP125	CGATTCCGAATTGCAAGATT	GAACATGCAAAAGCGACAGA
Tea_ILP126	ATGGCTGTGAGTTTGTGGGT	CATTGCTCCAAGCAAGAAAA
Tea_ILP127	TTCAACTCCTGATGGCACTG	CGTATGTCTTGATCTTTTGTCAGA
Tea_ILP128	GAATGGGTTGTGTGCAAATG	CTTGAGGACAAGGAAGCAGC
Tea_ILP129	CTTGCACAATTTTTGAGGCA	CGTGGCACTTTCATTGGTTA
Tea_ILP130	CCATGGAAGTCAAAGACGGT	ATGGCAGGCCTAATCAGAGA
Tea_ILP131	ACCCAATCCATTATTGCCAG	TTGGTTTCAGATAGCCCCAC
Tea_ILP132	GCATCTTTCCCATGATGCTT	GTGGAAGGAGTTGGTCGTGT
Tea_ILP133	CCGTCGCTAATATTGGGTGT	ATATTCCCATGGCTTGCTTC
Tea_ILP134	TCTGGGGAAGCAACTACACA	TCAGTTTCATCTGCAGCACC
Tea_ILP135	AAAGGCTGTGATCTGCAAGC	TCGATGAACCCAACAAAACA
Tea_ILP136	TTTCGAACCCATGTTCATTAAG	GAAAGACATGGGAATGGCAC
Tea_ILP137	CTTCGGCAGAGGACTTCAAC	GCCATCTTCTCTCATGCCTT
Tea_ILP138	TCTCCGGCAATCACACAATA	AGTCGCAGGTCATTCCTCAT
Tea_ILP139	GCGAAATGAAACCAAGAATCA	TTCGGAAAGGCACAAGAAAG
Tea_ILP140	GGACCGAGACTTCCCTTACC	ATGTCGGGATCAGCTACACC
Tea_ILP141	AATATCTGCACCCGCAAAAC	AACGAAGAAGGCTTTAGGGC
Tea_ILP142	CACTAGGACTCACCCTTGCC	TTCAGTTGAAGAAGGGGTGG
Tea_ILP143	GAATGTGTGCCAGAAAGCAA	TGAGGAGGAGATTCTTGGGA
Tea_ILP144	GCGGTGAACACAAAAGATCA	TGCTCAAAAGTTGGAGGGTC
Tea_ILP145	ATCCTGTGCCGACATACACA	CCACAACTTGGCAAAAAGGT
Tea_ILP146	TTTTCCTCCTCCTCCTCCTC	AAGGCCTGTGAAGATAGGCA
Tea_ILP147	TATTTGTGGCAAATTTGGGG	AAACATGGACCCATCAGGAG
Tea_ILP148	TTGCCTAAATTTGGTGAGGC	GCCATCGAGGCCATTATAGA
Tea_ILP149	AAGTGAAGATGCAGGCTTGG	CCCGTCTCCTGAAGAACAGA
Tea_ILP150	GTGAAAGGTCTGGCTGGAAG	AACCAGCTCCACAACAAACC
Tea_ILP151	TACTCAAGCGACTTGGCCTT	TATCCTCACCAGCCACCTTC
Tea_ILP152	GCTGGTGCACACAAAACAGT	GAGAAATGGTTTGCTTGGGA
Tea_ILP153	TTTCCTTTCACGAGGCAGTT	TATTTTGAGCAAACCGTCCC
Tea_ILP154	CAAGGTGGCTTGTTTGGATT	ATAATTCATCAGATCGCGGG
Tea_ILP155	AAATCCATGTCTCTGCAGCC	ACTCATGCCAGCAGTATCCC
Tea_ILP156	CTGATCCTGAAGTTCGCACA	AAGTGAAATGCTGCCAAAGC
Tea_ILP157	GGTTTTGCTTCCAGTGGTGT	TGGGAATTTAATGGCAGCTC
Tea_ILP158	GACTGTGGTGGTGGTGATTG	AAGCTCTACGCCAACAAACC
Tea_ILP159	AATAATGACTCGCTGGTGGC	TGCTTTTGCTTTTCTGGCTT
Tea_ILP160	CTCTCCTCTCAGCGATGCTT	CCATTGGACACTCTTGGCTT
Tea_ILP161	TGACCTTCCTTTCCATCACC	CCTCCTTTCCGGCTACTCTT
Tea_ILP162	TGTTGTGGAGAGTTGAGGGA	TGCTTGGCAAATTGAATGAC
Tea_ILP163	CCCTCTTTCACACCATGAGTC	TCCTCGTATGCCCTTCAATC
Tea_ILP164	ATTCCAGTGTAAGCACCCCA	GGACTTCATTTGCAGGAACC
Tea_ILP165	TGATGGATGTGGCTGAACAT	ACTGCTGGTACCAACCAAGG
Tea_ILP166	AACACATGCCCTCTTTCGAC	AGTATGGTTTTGGGAAGGGG
Tea_ILP167	CTCCGGTCACAGTTTCGATT	CGTGTTTGTCAGGAGGGATT
Tea_ILP168	AAGCATGGAGCTCGTGTTCT	CTTCAAAGATCAACACGGCA
Tea_ILP169	GCAGAACCTCCTTCTCGTTG	AAGTCAAGCTCGGTGTTTCAA
Tea_ILP170	CAGCACAAAAGCCAAATCAA	CAAGGTCTTCCTCTTCACGC
Tea_ILP171	CTGCTTATCTAGGGCCTCCA	CACAACACTCAACAACGCCT
Tea_ILP172	TGCAGGCTTAGATGGTTGAA	TTCCTGCTCCAACTCCAACT
Tea_ILP173	ATCTTGGGCACTTGGATCTG	ACTGCATTGTGTATGGCAGC
Tea_ILP174	GCGCCATAGTTTCGACTCAT	TCCGAGTGGAAGAAATGACC
Tea_ILP175	ACGTGATTGCACGAATCAAA	CTCGGTTGGCAATTTCAAGT
Tea_ILP176	AAATTCGCCTCATAACACGC	GCCGAAGAACTCAACATCGT
Tea_ILP177	CGTTTGCAAGTGCAATGTTC	ATCATTCGTCCAAGAGCTGG
Tea_ILP178	TTGAAGAGTTCTTGATATTGGCA	CGCATCAGACTCATGGAAAA
Tea_ILP179	CAAAACCCACCACAGTTCCT	GGAAACGACAAATGCGAAAT
Tea_ILP180	TGTGCAATTGAAGAGCTTGC	GTTGATTCGGATGGAGCACT
Tea_ILP181	TGAGATTTCAGCAGGGATGA	AGCCAAAACCAGTTTGATGG
Tea_ILP182	ATCAGCATCCTCCCAGATTG	CGGACTGTCCTCCAAAGAAG
Tea_ILP183	ATGTGGACTGAGGCTTGGAG	ATGAGCCGCCTTTTTGTATG
Tea_ILP184	TGCAGAAAATAGAACAGGAAACA	ACGACACCTGCAATTATCCC
Tea_ILP185	TGTACGGGGCCAAATATCTC	AGATTTGGGTCCAAAGGCTA
Tea_ILP186	GGGGCGAAAACATTCTGATA	GATGATGAACCTCAACCCGT
Tea_ILP187	GGAAAGATGGGCAACCTGTA	CCATTTTCACAGCTTCAGCA
Tea_ILP188	GTAACCCTGATTGCGCTCAT	GGCTTGTGCCCTGATATTGT
Tea_ILP189	GAAATCCTCTCTGCCACTCG	AGCTCAGTGCACCTCTACCC
Tea_ILP190	GGCTTCCGATCCACTATTTG	ACACCGTCTTGTTGATGCTG
Tea_ILP191	GATGCGAGTCAATCCTCCTC	TTCTACTGCGAGACAGGGCT
Tea_ILP192	ATCACTTCCGGCAGTTCAAG	ATTGCAAGGACAAAGGTTGC
Tea_ILP193	CACCCGACATCTGAACACTC	TTTGTTGATGACGATGAGGC
Tea_ILP194	GATTCGTGAATCCCGACAAG	CAAGCACAACGACAATGAGG
Tea_ILP195	TGCTCACTCCTTCGATGATG	AAGAACTGGCTTTGGGGATT
Tea_ILP196	GCAAAAATTCTCTTGCAGGC	CAATGTTTGCTGATCCTTCG
Tea_ILP197	AAGCAGCCTATATACCCCCG	TCCACACATGCAGATCCATT
Tea_ILP198	GCGTGTTGTGCGACTACTGT	CCTGAGTGCTTCACTCCCTC
Tea_ILP199	TGCTGCATCTGTTTCTCAAGTT	GGATGGGCGATGAAGAACTA
Tea_ILP200	CCAGCCAAACTTTTCAGCTC	TCCTGTTAGTTGATTTCCGTCA
Tea_ILP201	GCAACTTGAATGGATGGGAT	AATTTCCGCATTGTCGTGAG
Tea_ILP202	TGAATCCGCCTTAACCAAAC	GAGCAACAACAGTTGGCTGA
Tea_ILP203	CCGATTTGTGCTCTTCGAGT	GCCGAGAAGAGTGAGGTTTG
Tea_ILP204	AACTGAATGGAGGGTGGTTG	CACAGCATCCCACGAAGTAG
Tea_ILP205	AGTACCTACTATGGGGCGCA	TTGTCAAGATACCTTCCGGG
Tea_ILP206	TCACTTCCATGGATGATATTTCT	GATCTAGCCGTTGTTGTTGGA
Tea_ILP207	CTGCTGTAGTGCTCCCTGGT	GCAAAAACAAGGCGATAAGG
Tea_ILP208	TCTGCATTTCACGGATCTGA	CGAAACTCGATATGCAACCC
Tea_ILP209	CCAGAGGCCATTGAAGACAT	TTTTACCAGTGATGCTGCCA
Tea_ILP210	TTGAGCAAAGATGGTGCTTG	TGGCAAGTGGGTCATACAAA
Tea_ILP211	TTTTTCGCTCTGCATCCTTT	TCAGAAGACAGCGGTGACAG
Tea_ILP212	CACTGCGAGAAAAGGAAAGG	TTCCAAAAGTCATGGAACTGC
Tea_ILP213	TCGAAGGCTCTTCATGGTTT	TGCGCCTACAAAGACATCTG
Tea_ILP214	GCATATGAGATTTTGGCGCT	GTGGGATAACTGGCCTGAAG
Tea_ILP215	TATGCGATCCACGTGATGTT	CTCCTCCTGCAGCTCAATCT
Tea_ILP216	AAACCCTAGTGCTGCAAACAA	AAGCCGATCCGACTTTTGAT
Tea_ILP217	AAGGTGGCTTTGGAACAGTG	TGAATTCCTTCACCCTTTGG
Tea_ILP218	TCCGAAAGTAGTGAATCCCG	GCTACGAACTTCAGCTTCCG
Tea_ILP219	TTTTGCTTTGAATGGGTTCC	CCTTTTGCCACATCCTTGTT
Tea_ILP220	TGTGCAGAGGAATATGAGCG	GGGTTCTGGTTCATCAATCG
Tea_ILP221	AATACGCCGGAAACATCTTG	CTGCTCTCTGGGTCACCTTC
Tea_ILP222	TGAGACATCATTGCCCGTAA	CTCATGTAAAGGAGCGGGAG
Tea_ILP223	GGGGCACTTTAACAACTGGA	CCATATTTTTGCATCTCTCCAA
Tea_ILP224	AGAGCTGCAAGTGATGCTGA	CATTGAAGTACCCGCCATCT
Tea_ILP225	CAGCCCACCAATGGTATTTT	TCATGTATCCAGTGAAGCGAA
Tea_ILP226	CAAGCTCCTGTTAAGCACCC	CCCACGAATTTCAGCAAGAT
Tea_ILP227	GGGCAACTTGAATCTTTCCTC	TGATAGTGTTGACAATGAGTCTCG
Tea_ILP228	TTGGAGGAAGCCTATGAGTGA	TTTAATCCACCATTTGCATGA
Tea_ILP229	CGGCTTTGGTAATAGGGATG	AAGGTAGAGCCCCTTCCTGA
Tea_ILP230	GGGGAAGGGGTTATACTCCA	ATCTCCCGAGCATTGATGAC
Tea_ILP231	GACAATCAGTCTGGTCCCGT	CCCTTCGAACTGTGGTTTGT
Tea_ILP232	GTCATGGTCCCCTTGACAAT	TCCTTTCGTGAAAGTCTTGGA
Tea_ILP233	ACAAAGGGCCTGATCGTATG	ACTCCTTTGCAGATTGGTGG
Tea_ILP234	ACCACTGCAGGCTCTTGAAC	GTTCCATGTTCGATTCCTCC
Tea_ILP235	TCCTAGGGTTCAAAACACGG	CAATAATCATCCCCCACCAA
Tea_ILP236	ACACCAACAGCATTGTGGAA	TTTATCATTGGCTGGTTCCC
Tea_ILP237	ATGCTGACTCAAATTCCGCT	GCCTGTCTCTCTCTCCATGC
Tea_ILP238	TGATGATGAGGATCGGAACA	CAAGAGTTACCCCGTTTCCA
Tea_ILP239	ATGGTCTGCTAGACGCCAAC	ATATCGCGAAGCGTCAGTTC
Tea_ILP240	CCAAAACATGAAAAGGCAGG	TTGATGTTTGCACCACAGGT
Tea_ILP241	GAAGAATGCCCATGAACACC	TGCATGCCATCATTTCTCAT
Tea_ILP242	CAAGCTTGTCCAAGGTGACA	ACTTCAACGCTTGCGTTTTT
Tea_ILP243	GATTCAACCACTCCTTCGGA	GAGGTCCTCTCCCCTTCTTC
Tea_ILP244	CTGCTCGCCTTAATACTGGC	CGGAGGAATGATGAGAGCAT
Tea_ILP245	GCGAATGATGGGTTTGAGAG	GAGAAGCATCCTTATGGGCA
Tea_ILP246	ATCCATCTTCGTTCCACGAG	TGCTCACACCTTTAGCATCG
Tea_ILP247	ATGGAGCAAACCAAATCCAG	ACATCAGCATCAGCATCAGC
Tea_ILP248	AGCAGCTGATGAGCCTTTTC	GTTGCTTTTGGGAGATCCAT
Tea_ILP249	GCCAGTACTAATTCCGCAGC	CGAGTACCGACGAATTTGCT
Tea_ILP250	AAAAGCTGGTGCTGGATCTG	CCACAAAAGTGCATTCAACG
Tea_ILP251	AATCGACATTCCCTTCCCAT	TCGAGGTTCCAGTATTTCCG
Tea_ILP252	AGCAGAGAAGGAAAGGCTCC	CAGGGCCATACACCTCCTTA
Tea_ILP253	GGCTAAACCTCGTTGTTGGA	TGCGCATAATGGTAAGTTGC
Tea_ILP254	TGAAGATTAACGGGGACAGAA	CAGAGACAACCAAGCTGTTGA
Tea_ILP255	ACCAATATGTCAAGCCGGAG	TTCTGGAGAGCTTCATGGGT
Tea_ILP256	GTTGGTGTTGAGCATGTTGG	ATGGATGCACTCCTCGTCTC
Tea_ILP257	CTTGCACAATGCGAGCTCTA	TTTGCTTTAATGGCCTCTGC
Tea_ILP258	AATCAGCGTACGGTCGTTTC	CAGGTTCAGACGGTCATCCT
Tea_ILP259	TCGTCCAAAAATGTGTCGAA	CCCTCATCTTCCTTGCAAAT
Tea_ILP260	AGGCTGCGAGGTGTAATCAT	TCGAATACGAATCAGGAAATACAA
Tea_ILP261	CCCTCTCCTTTTCAAGGTCC	CCCTGAAAATTTGCTCCGTA
Tea_ILP262	TGGGAAGATCTCTTGTGTGC	TGACGGGCTGAAGAGAGAAT
Tea_ILP263	GCTGGATGCTGAAGGAAGTC	CCTTCGTCTGCAGCTCTCTT
Tea_ILP264	TCCTCTCCATTCCGAATCC	TGAGAGACAGCAAACCCACT
Tea_ILP265	TGGATTTATCCAACCCGAAA	TTGTTTGACGGGGTAGAAGG
Tea_ILP266	CAAAACCTTCCCCTGCAATA	TTGGGTATCTTTTTGGCTGG
Tea_ILP267	ACAAGCCTACTCACCGGAAA	CTTTGGCTACTGGGGATCTG
Tea_ILP268	AGGTGGACTTGGTGTTGGAG	CAGCCAGCAACATCTTTGAA
Tea_ILP269	ACGTGGTGCAACATTCAAAA	GATTCGGTATGGGTGGAATG
Tea_ILP270	TTGCAGAGTTGCAAGACGAG	TACTGGATGAAGGGGACGTG
Tea_ILP271	GAACGGAGAGGTTTTTGGAA	TTCATGCATCACCCCATCTA
Tea_ILP272	CACAGCCGATGATTCAGAGA	ATGTTCCTGGAGGAAGGTCC
Tea_ILP273	TTGCAGAAGACCAAATTCCC	GCCGTTATGGTGTCAGGACT
Tea_ILP274	AGTCTGCACCATGGAGTATGG	CCCAAACCCTACTGTTTCCA
Tea_ILP275	TGGGCAATAACAACTGCAAA	TGATGGTGAGGAGCCTTCTT
Tea_ILP276	CCCCCAACCAAAAACAATTA	ATTATGGGGGTGGTGCTGTA
Tea_ILP277	TGCTTTCAATGTTCTCGGTG	CATAGGAGCCAACATCGTCA
Tea_ILP278	CCCACTCTCCATGCTCAAAT	GCCTTGTTGGAGGGTCATAA
Tea_ILP279	TGAGGAGGGACACTATTGGG	AAGGCAAGCATCTTTAGGCA
Tea_ILP280	CACCAAAGCTAAAAACATCGG	AATTGCAGACTTTGGGTTGG
Tea_ILP281	GGATGGTCTCATTCTTCGGA	GCGACGGGCTCTACAGATAA
Tea_ILP282	GAAGCACCCCTGAAATACCA	CTTTCTTCTTGCAGCCTTCG
Tea_ILP283	CCATGCTACCTTGATATATACCCT	CAGAGAATTTTGACTCCGATTTG
Tea_ILP284	GAAATGAAACTGCCCATGCT	TAGGAGCAGGTGCTGGAACT
Tea_ILP285	CGAGGAAGCTTGTTACGGAG	CTGCTGCATACTCCTGCATC
Tea_ILP286	TGACCTTGCAAGTATGGCCT	TGCATATTAGCCAGTTGCC
Tea_ILP287	CAATGACACTGCCCGTTATG	CTCCAGGTACACAGCAAAAGC
Tea_ILP288	TGCACTTCTTGGATTCTTCAAA	CAGACACTTTTGGCTGGGTT
Tea_ILP289	AAATGAGGGAGTGCATTTCG	TACGTTCCGGTCCTGACTTC
Tea_ILP290	TTGAGATTCACTGCATAGCCA	AAATTCACTCAAACGGCCTG
Tea_ILP291	CGTTTTGTGGAACTTCCTGAC	TGTTGCAGGATACAGCGG
Tea_ILP292	AAGCTTACTCATATGCTGCAGAG	CATCAGGGTCTTGCAATCTAC
Tea_ILP293	GCTCAACTTGTGGACCACCT	TTTGATCGAGCGATTGTCAC
Tea_ILP294	TAACCCACGTGCACAGGATA	CATGTGATGCCCTTTCAATG
Tea_ILP295	CGCTTGAACTCTTTCGACCT	GCCTCAGAGTCCCATTGAAG
Tea_ILP296	GCCCTTGAAACTTTGTTGGA	ATACCGTCGTTTGCCATCTC
Tea_ILP297	TGCCAATTGTTTCCTCACAA	CTCTCGCTTCTGCGTTTCTT
Tea_ILP298	GATGCATTTCCAACCGCTAC	GGGCTTATAAAGGGTCCCAA
Tea_ILP299	TTCCAAATGCCCAAGATAGC	ACTGTGTTGAGGTCGAGGCT
Tea_ILP300	TTGCTGCCTCGGAATTCTAT	TCCTGATCAAATGGGTCCTC
Tea_ILP301	ATGGTGAGCATTATGGGGAA	TTTATAAGCCGGGGCAAGTA
Tea_ILP302	TGTGAGGTCAAGAGATGAAACAA	TCCTCCTCTGATCCCATCTG
Tea_ILP303	GGTTGGTCGTACGCCTTTTA	TGGGAGGCTAACTCCTGCTA
Tea_ILP304	TTTGGAGTGGTTTTGGCTTC	ATCCAACAAGATTTGGCACC
Tea_ILP305	TCGGATCAAGCACCCTATTC	AGTTCTGATCGCGAGATGGT
Tea_ILP306	TCATCAATGTCGGTGATTCC	CCTCACACTCCTAAACCTCCC
Tea_ILP307	CAATGCGCACTTTGCTCTTA	TCCCAATCTTCTATGCACTCC
Tea_ILP308	GCATCAATCTACGCAGGGAT	GATGGAGGATGCTGAGGAAG
Tea_ILP309	CGATCGAGCTGATGCAGTAA	AATTATCGATGCGGGAACAG
Tea_ILP310	ATACATAGGGCCCACCAACA	TCAATGACCTGTTCCTCTCAAA
Tea_ILP311	GCATCAACTTGCCTTCCAAT	GGCTTGCAGATGGAGAAAAA
Tea_ILP312	CTCTCCTGAAAGGCCACTTG	ACAACACTTGTCCGGTCCTC
Tea_ILP313	TCGCAGGTGATGTAGCAGAG	GTAAACACCAATCCCGCAAC
Tea_ILP314	CAGATGGAGAGGCTGAGGTC	TGCCCTCCAGAAATTTCAAC
Tea_ILP315	TCGGATTGTGAGCAGATGTT	ACTATGCATCGGCCTCACTT
Tea_ILP316	GAATTTCGCATCAGGGACAT	CGCCTGTGCTTCCTGTAATC
Tea_ILP317	GTGGAAGGAAGACAGCCAGA	TGGGGTACCAATGACAAGGT
Tea_ILP318	TTCGGAAGTTCTGGGTCAAG	ACAAGCTTCCTAAGGTGACG
Tea_ILP319	ATGCACCATGCTTGAACAAA	CATTGCAATCAGCAGCAGTT
Tea_ILP320	AACCAGATGGCTTCTGCACT	CTCCAACTGTCCCCAAGAAA
Tea_ILP321	CTGGCAGAAAGAAATGCTTG	CTTTGAACGTCATCTCCCGT
Tea_ILP322	GATGGCTAAAGCTCCAGTGC	CATAACAGCAGTGGGTGTGG
Tea_ILP323	GCGCCAAAATTCCTGAAATA	GAAATCGGAGAGCGAAACAG
Tea_ILP324	AATCAAGAGGTGGTTCGGAG	GCGGCTTCTTGTTTATCCCT
Tea_ILP325	CAGCTCCTGTCACATCTTGC	CTTGAAGCCTCAGGAGCAAA
Tea_ILP326	GATGGTTGTCCTCAGATGGAA	CACTGTCCCAGGTTCTGGAT
Tea_ILP327	TCAGCAGCTCATCAATCCTG	GCTGGGAAAATGCACTCAAT
Tea_ILP328	CCAGCGTACATTGAAAGCAA	GTTGTACGGTGCTGCTTGAA
Tea_ILP329	GCCTACAAATTTTGGGCATC	CCACTACAGCCATCCATCCT
Tea_ILP330	CCCGGTACCTTGAAAAATCA	TCCCTCTCTTGCAATGCTCT
Tea_ILP331	CAGGAGAGAGGGAGAGACCA	AGGGTCATTGTTGAAGACCG
Tea_ILP332	TCACCAAATCGACCTAAGCC	TGATTGGAATTGAAGAGGGC
Tea_ILP333	TGTCAATTGCAGACACGACA	TTATTCATGGCATCCCGATT
Tea_ILP334	TGCTAATCCACCGATGAAGA	AGTCACAACCCACACACAGG
Tea_ILP335	AAGGAACATCAACGGCTGAC	TGGGTTTTCGGAATCAGTTC
Tea_ILP336	ACACAGGTGCTTTATTGCCC	GAAGTTGAGGATGGTGACGC
Tea_ILP337	AATGCATTGCACCAACAAGA	CAGGAGAGCCATGTGAGACA
Tea_ILP338	GACACCGAAGATGAAGGCAT	TCCTTTTCCCCGAACTAACA
Tea_ILP339	ATCTTGATGCCCACTTCACC	GTGATCCACACACAAAACGC
Tea_ILP340	TCGGTGAACAGTCTCTGCAA	CTCTGGATTGTCTCAGCACG
Tea_ILP341	AAGAAATCTGCCAAGCCTGA	TTGTCACATCCCAAACTCCA
Tea_ILP342	TTCTGGCATCTCTGCTGTTG	GGCAAAAACGACATAGACGA
Tea_ILP343	AGGCAGTGGGAATGACAAAG	TTCCGAAAGGATTACGATGG
Tea_ILP344	GCTATTTTATCCGCAATGGG	CAGCCTGCTTATGCGGTAT
Tea_ILP345	ATCACCATCGGTTTTTCCTG	TTTGGTTTAAGATCCCGATGA
Tea_ILP346	CCAACCACCTATTCCAGTTGA	CTCGGCCTCTACTCCTTCCT
Tea_ILP347	AATCCGATGTAAGCCACTGC	AAAGTTGTTGCCCCATTTTG
Tea_ILP348	CCCTTTGCACTGAGGATGTT	CCATGTTCTAACACGCTGCT
Tea_ILP349	GCTCTTGTTCTGGGTTATGTCC	TAGCTGACCAATCCATTCCC
Tea_ILP350	GCACAAGGATTTGGCAACTT	CAAATCAGGCAACCATTCCT
Tea_ILP351	TTCCATGCTTCATTGCTCTG	AGATTTCATCTGTGCTGCCC
Tea_ILP352	TGATTTCCTACAAGCTGGGG	CGAGAAGGGATGTAGCAAGC
Tea_ILP353	AAAACAGAAATGCCCACGAC	AATGCCATGTGGGCTATCAT
Tea_ILP354	TGACGAGCTTGAAGAAGAAGTTT	AGTCCCAAATCAGTCATCGTG
Tea_ILP355	GGTCCATCTATTGGTCCGAA	AGGCAAGAAGCATCCTTTCA
Tea_ILP356	CTGGTGAAATCCCCAGTGTT	TCGAAGGGTCCACAATTCTC
Tea_ILP357	TCTCTGCTTCGGATGCCTAT	CTTTTCCAGCTTTGACTCCG
Tea_ILP358	GATTCAATCCGAGAACGGAA	AAGCATCGGAAACAGTGGTC
Tea_ILP359	TCCACATTGCTTTTGGAGAA	GCAGCGCAACAATAATGAAA
Tea_ILP360	TGCACCTACAATTGGCAAAG	TCTTTCCAACATCTTCATCCAA
Tea_ILP361	ATTTGGCTCTTCGAATTTGG	AGTATTTCAGCAGGGCCAGA
Tea_ILP362	TGCTAAGGCCCATGGTAGAG	GATACTTCTCGGCAACCTCG
Tea_ILP363	GTTGATGCAAATGGTTGCTG	CGATGAAGAAGAACTCCGGT
Tea_ILP364	CCCAGTTTACAACTCTCGGC	TGGGCAAACAACAAAGTGAA
Tea_ILP365	TTTTAGTGCTCCGCAAGGTT	TCCGCTGCAGTCAAGTAGAA
Tea_ILP366	TTTTGGGAGAGTTGGTGGAG	CAAGTGCAGCACAAGACGAT
Tea_ILP367	ACCAACCTCTCTGGTGTTGC	TGCTTCTTCTCCCTTTGCTC
Tea_ILP368	AATGATGCAAAAATCCTGCC	TGGAAGTCGCCTAGTGCTTT
Tea_ILP369	GGACGGAATCAGTTGGAAGA	AATCAACTTCAATCGGCTCG
Tea_ILP370	GAGCGAAATGCCAAGATGAT	TTCAGCTTTTTCCTCGGCTA
Tea_ILP371	CCCCTGACTTCTTAGTCCCC	GGTGATGGCAACTTTTGCTT
Tea_ILP372	AGGCTTGCTTCTTGCAATGT	CCTCACCAGCTTTGACCAAT
Tea_ILP373	AAAGAAACAACCACTATTAGGACC	CTCTGTTTTCTCGGGGCTTT
Tea_ILP374	AACACCAAGGCCAAAACATC	TCAACCAAACTGCACCAAAA
Tea_ILP375	TGTCCCCCGCTATAAAAGAA	CCTCACTGTCCATCACATCAA
Tea_ILP376	TGAGCAGGAGAAAGCAAAAGA	AAGTACTTGCCAATGCCACC
Tea_ILP377	GATGTTTCATTGGGGGACAC	CCCATTAGGAGGATGAGCAA
Tea_ILP378	TCCTGAATTTGCCTTGAAGC	TCCATAATTCATTCAATTCTTCCA
Tea_ILP379	TCTCTGCAACATTCCCTTCC	TACCCTGAAATGGTTGCCAG
Tea_ILP380	CTCGATAGGTTTGGGGTCAA	AATTGTGGGTGGCTCGTTAC
Tea_ILP381	TTGTACTGGTTTGCAGATCCC	AGGTGCATTAACAGGGGCTA
Tea_ILP382	TCATGTTTTGCAGGTACCCA	GGGGCCCCATAAAAGATACC
Tea_ILP383	TTCAAGGGTTTAGGCATTGG	TGCCATTGCAAGAGAGAAAA
Tea_ILP384	CGAAAGACTCACTGCTGGTG	AACCTCAAAACATCAAAAGGG
Tea_ILP385	ACTCGCAGATTTTGGATTGG	TCCAATATGGAGTCCCCTTG
Tea_ILP386	ACAACTACTGGGGGCATGAG	CCTGGAGCTTTTCTCCCTTT
Tea_ILP387	GACTGAGAATTGGACTGCCC	AAGCGAGCAACTGAAAATGC
Tea_ILP388	TATTTGCCGCGGTAGACAAT	CTCTCATGGCAGTGCTTTCA
Tea_ILP389	TCATGCATTTGAAGGCAAAC	AAACAAGTGGCACTCATCCC
Tea_ILP390	CATCCCCCAGTGAGACAGTT	TTCTATGGTCATCTTCCGGG
Tea_ILP391	TGCTGAGACAAGTCAGTCTGC	CCAAATGCCATATTCTTTGGA
Tea_ILP392	CATCGATCAGAGAGCCCATT	TCCACTGGTTTTGGGAGTTC
Tea_ILP393	TCTCTCTCCTCCACCACACC	ACACATCTTTTCTCCGCCAG
Tea_ILP394	TGCTGTTGTTGTTGAGGAGC	TAGTCCTAGCTCGTGCCCAT
Tea_ILP395	AGTGTGCGACACAGAGCAAC	CAGTTCGTACAAACACGAGCA
Tea_ILP396	GCAGACTGCCTTAGTCACCC	CAGCCTCTCACTAAGCCCTG
Tea_ILP397	ATTTTTGGGTCTGGTGCAAG	TTCCGATCTTTGTTCAGCCT
Tea_ILP398	TCGTAGAGATTCGAGACGCA	GCTCCAAGCCATTCATCATT
Tea_ILP399	AGCGACAAGCCCAAGATAGA	ATTTGGCGAGTATCCCAATG
Tea_ILP400	GGGACGGACAAAAGATCAAA	TTCTGCAAGTTGAGCTGCAT
Tea_ILP401	TAGCAGAGGACACCAAGGCT	AACCGTAGGAGGACCATGTG
Tea_ILP402	GAGCATCTTCTTCAATCCGC	ATTGTGGCTCAGCTCCAAAC
Tea_ILP403	TGGTGAACACCCATTCATTG	TCACCCTTAGGAAGTGCAGG
Tea_ILP404	TAAATTTGGCGTCCCAAAAG	TCAATGCATTCAGAAATCGC
Tea_ILP405	CCTTTCTGTTCTTGTGCTCTCC	TGGTACTGACAGAGATGCGG
Tea_ILP406	ACAAGGCAACAAACGGAAAG	GCTGAGTCCATCCCTCTTGA
Tea_ILP407	TCTGGGGTTTCTTGTCCAAC	TCCATTGGTTGGGATGTGTA
Tea_ILP408	GTAAAGGCAAAACCGGACAA	CAAGCTCCAGGAAGAACTCG
Tea_ILP409	TTGTAGGGCTGCTGTGAATG	AAGCCGTAAATCCCTTGGTT
Tea_ILP410	ATTTCAACGGCTTCATCTGG	CTGTTGGGCTCTTTGATGGT
Tea_ILP411	TTCTGGAACGTTTTTGGGTC	TAGCCCGGGATATCATCAAC
Tea_ILP412	GTCCCATTTGATGGTTGGTC	TGCTTAACGACTACCCAAAGC
Tea_ILP413	ACTCAACACCGTTGATCGTG	TGCCAAGAAATCAGGGAATC
Tea_ILP414	TCCCTTCGGCAACTCTCTAA	AGCAAGCACCTCCTCCAGTA
Tea_ILP415	CTTGGCCAACTGAGGAACAT	GGACTTCTACATTGCAGGGG
Tea_ILP416	TGTGCTTCCCTCCCAATATC	CCCCTCATTCACGACTTCTC
Tea_ILP417	GCGATGATCTCCACCTCAAT	GGCGCAAAATTTCTAATGGA
Tea_ILP418	TAGCAGGTAATGCAGCGAAA	AACAGGGATCTTGCTGAACG
Tea_ILP419	CCTCCCCTGCTAATGGATTT	AATAGGAAGGGGAACAGCGT
Tea_ILP420	GGAGGAACAGGGATAGAGGC	TGCCAAGGACTTTTCATCCT
Tea_ILP421	TTATTGCCGGCACTCTTACC	GCGTTTCAGATTACGAACCC
Tea_ILP422	GGACAACAATGGCAGGTCTT	CATCATAGTCAAAGTCATAGCCG
Tea_ILP423	GGGTAATCAAAGCGGTCTCA	GGAGCTAGCTTCCATTCTCAA
Tea_ILP424	CTTCTTCCTCCCATTCCCAT	TGGGACCAATTCTTATGCTCT
Tea_ILP425	TCAACGTGATCGTTCTTGGA	CCGCAGAAGAGGAATCAGAC
Tea_ILP426	ATCTATGTTCGGGTTGCGAA	CCATCTTTAAGGGGACCACA
Tea_ILP427	CCACCTCCATCATCTTCGTT	CGTTCCATTCGAAATTGTCC
Tea_ILP428	GCCCAGGTTTTTCTTCCTTC	AGAAGAAGCATCAACGCAGC
Tea_ILP429	CATGCCCTTACAGGGGTCTA	ATGTCCGCTGCAAGAAAGTT
Tea_ILP430	AGGAGTCGTCATGTTTTGGC	TCGTTGCAAGAAGTGGAATG
Tea_ILP431	ATTTCGACGAGCATTCTGGA	TCTATGCAAAGCCGTCAGTG
Tea_ILP432	GCCTGGAATGTCTGGATATGA	GGTATCTCTTTCAAGTCCGATGA
Tea_ILP433	CCAATGGCATTAGTTCCCAC	CACTACGTCTCCGTGTCCAA
Tea_ILP434	GACCCGGTACACTCCTTTGA	ATTCCACTTCTTCGTCCCCT
Tea_ILP435	TCAAACTCGCAGTGGTTGAG	AATGCCAATTCGTTGAGAGG
Tea_ILP436	CCAACCTCCTTAGTGGTGGA	AGGAAGCAGGCTCATCAAGA
Tea_ILP437	AAGGCTTCATGGTGTTCCAG	AGGCGAACTCTGTCAACGAT
Tea_ILP438	CACCATCAGGAAAGGGAAAA	ACAGCCTTATGCAAAGGGAA
Tea_ILP439	TGACAGACCAACAGATTCCG	GGCAACGAAATGGAGAATGT
Tea_ILP440	AGCGGAAACTCTGCATCACT	ATTCCTGGTGAAGATGTCGC
Tea_ILP441	TGGCCGATCAGTTGTAAAGA	CCCTGGGCAGATATGCTAAA
Tea_ILP442	ATGCTTTGGCTCTTGCCTTA	GCAACAGGATCCCACATTCT
Tea_ILP443	GCTTCCACAGAACAGCAAGA	CAGCGTGACGATTAGGTTGA
Tea_ILP444	ACAAATATGCGCCTCTGTCA	GGTCCCTCCACTAAACTGGG
Tea_ILP445	GCTGAGGTCCTGAAGGTTGA	CAGCCTTAGCCTCAGATTGG
Tea_ILP446	GCCTTTCTATGAACGGTGGA	CTGCCTCATGAGAAAGCCTC
Tea_ILP447	TATGGGACTGCGTGAGTTTG	TCCCAGAGGCAAATGTATCC
Tea_ILP448	CCATTCAGAATTATCCACACCA	CGTGGTAGTGATACACGTAGGG
Tea_ILP449	AAAGGGTGAGGAGGTTGCTT	AGACAAAACCTTGCCCATTG
Tea_ILP450	TTGGGTTCGAAGAGTTGAGG	TAGCGAAAACGAAAGCCAGT
Tea_ILP451	AATAACAGCACCCCAAATGC	CAAAATGGCTCCCTGAAAAA
Tea_ILP452	GTTACTTCGATCGCTGCCTC	AGAGGCCCTTGAAGAAGGAG
Tea_ILP453	TGCTTCTTCACATCGCATCT	CCCTTGATTGCTCCAACATT
Tea_ILP454	CTGGGAAATCAAAGGACGAA	CTGCTCTCCTCATGGCTTTC
Tea_ILP455	CCCTCAGAAGCGTTTGTTTC	TCCAACTTTGCAACCATTACC
Tea_ILP456	TAGTTTCACCATGGCAACCA	TTTCCATCTCACGCTCCTTC
Tea_ILP457	AAATGCTTTTGGGACACTCG	TGGATCAGCAAGAAAACACG
Tea_ILP458	GGAAGGGGCGAACAATTTAT	TGACAACCAGCAAACCTTCA
Tea_ILP459	AAACGTCCTCGAACACAACC	CGATGTTTCTCCGAACATGA
Tea_ILP460	TTCTAAGCAGCATGGAAGCA	TGGTGAAATTTCGGACATGA
Tea_ILP461	GCATGTAGGCCCAACCTAAA	ACCATCCAGCAAGAAACGTC
Tea_ILP462	ATCATCGATATGGTTCCCCA	TTTGATGATCCGAGAAAGCC
Tea_ILP463	GACGGCCAGTACTCCAGAAA	CTGGGCTTCTGAAATCAAGG
Tea_ILP464	TCTGATTGCGGACACTGAAC	GGGAAGAGTGTCTGGTGCAT
Tea_ILP465	AGCCATTGATGCGCTCTACT	AAGGCCGACAATGATTGAAC
Tea_ILP466	CTTGTGGTGGACTTCAGGGT	TTCAAGGGCAAGGTACCAAC
Tea_ILP467	AGGAGCGGGTGGTTCTTTAT	TCGTGAAGCATTGAAAGTGG
Tea_ILP468	TTTCCAGCACCTTTGGATCT	CGCCATTACGAAGATGGAAT
Tea_ILP469	TGGGCCACACGTAAGATGTA	TTAACCCCAATTACAGGCCA
Tea_ILP470	GGTCATGGCTACACTGGCTT	AATCCCATTGTTTTGATTCG
Tea_ILP471	CTTGGAGAGCTTGTTGGGAG	TTTAGGGTTCGTTCTTCGGA
Tea_ILP472	TTCTCCGTTGCTCTCACCTT	GAAATGCGAATGAGGACGAT
Tea_ILP473	TTGTTGGAGGTCATTCAGGA	GTTCCACCATTTTGAATCCG
Tea_ILP474	TGCTCTCTTGAGGAAGAGGTG	TGAAAAAGGGTCTCACCCAA
Tea_ILP475	GGGGATCATCAAGAGGTGAA	GTTTGGGTTGCTGTATGGCT
Tea_ILP476	ATCAATGCAAGATGCCTTCC	GGAGTGTGGTTTTGCACACA
Tea_ILP477	AGTGGTGGAACTGGGAGTTG	AGACGTTTCCAACAACGAAA
Tea_ILP478	GTGGCGGAATCTCAAGTGTT	CTTGGTGGTGGACATAGCTG
Tea_ILP479	TTGTTGCCCAGTTACAGATCC	GATGCGACATACAACGATGG
Tea_ILP480	TGCAGCACCTTGATTTTGAA	CAACCTGGCTGTCTTCCTTC
Tea_ILP481	GCCTTCTGTGTTCGAGGTTC	GCCCAACAGCCAGATGTTAT
Tea_ILP482	TGATGTTTCACGAACAGGGA	TCAGCCTCGTCTAGCTGGTT
Tea_ILP483	TATTGGAGTCTGGGAAAGCG	AATTTCAAATCGGGTTGTGC
Tea_ILP484	ACGTGCCAACTCTTGCTTCT	CCTTGAAGTTGATGATGGGC
Tea_ILP485	CTGCTCGAAATGAAGCTGAA	CGTTCATAGGCTGCATTGTG
Tea_ILP486	TGGGCTTCAGTCACACACTT	TAATACGTGACAGCCCCTCC
Tea_ILP487	TCCATTCAAATGCTTTGTGG	AATTACGGCTTCACGCATTC
Tea_ILP488	ACAATGCCATCCGGTTTTAC	GGCAATGGTGAATACATCCC
Tea_ILP489	TTGCCTTCTCAAACAAACCC	ACCAGAGCCTACTGGAGACG
Tea_ILP490	ACTTGTTTCACAGAAGGGGG	CAAGATTGGGAAGCAGCAAT
Tea_ILP491	AAGACACGGCACAGGTATCC	GATCAGGGAGGTGAATCAGG
Tea_ILP492	AAAGGAAAACCATCCCCATC	GTGGCAAATCCTGTCGAGTT
Tea_ILP493	GTTGATGCAAATGGTTGCTG	CGATGAAGAAGAACTCCGGT
Tea_ILP494	ACGGGTCATATGCTCTCGAC	ACAAGGAGCAGGGACACATC
Tea_ILP495	GGATGAAGATCCCACTCGAA	TGAAGCAGGGTCTACGAAAAA
Tea_ILP496	CATCGTTTGGAACCGCTAAG	CCTTGTATGAACCGCAGCTT
Tea_ILP497	TGAAATTGAGGGGAAACTCG	AATAATCGAACGGTCATCGC
Tea_ILP498	TGCATATCGTGGACTTCTGC	CCAGCTTAGCATATGACATGGA
Tea_ILP499	TCTCGTTGCATGTTCAAAGC	TTGAGGGTTCTGATGCCAAT
Tea_ILP500	GAGAACGGCAGATGATGGAT	TGATAATGACCAAACGCTGG
Tea_ILP501	AACGAAGATTCGTGGACACC	GCAATTCTCTCTGGTCCGTG
Tea_ILP502	GCGACCGACAATACTAGGGA	GCGAGGATATTCAGCCACTC
Tea_ILP503	ATTCTCGACCTTGGTTGTGC	CAATGCCCACAACTACACCA
Tea_ILP504	CACTGCAAGCATGAAAAGGA	AGCTCGCACTTATTGACCGT
Tea_ILP505	GAACGAAACAGGGGAACAGA	ACACATCCAAGAAACAGGGC
Tea_ILP506	GGTAAAACTGAGCGACGAGC	TCTTGACGAGTCCGTCACTG
Tea_ILP507	AAATTGGCACCCGAAAAAC	TCCCATTCGAAAACCTTCTG
Tea_ILP508	GGATCATGCCTTTTCTGCAT	CTGCACCCGGAGAAAATAAA
Tea_ILP509	ATCTTTCCTCTCACTCCGCA	CTTTGCCTTTCCCTCTCCTC
Tea_ILP510	CACGCAAACCGCTGTATATC	TCCGATCAAAACCAACCATT
Tea_ILP511	GGTCAGTGGTCTGGCAAAGT	AGTGATTAGCACCACACGGC
Tea_ILP512	AATGAAGGTTATGCGCAAGG	AAAGAAAAGGTGACCCCCAT
Tea_ILP513	ACAGCTGAAATCCCAACACC	TGGTGCACTACCTGTTGCAT
Tea_ILP514	TGCGTGAACTAAAGTCCTGC	TCTCCCTCATCAAATGAGCA
Tea_ILP515	TGAGCAGCTTGGACAACATC	AGCAAACGGAAGCTGCTACA
Tea_ILP516	TCAGCGGTATTCATCAAGCA	AAACAGCTGCGAAAGGAAAA
Tea_ILP517	CAGAGCTTTGAACGCCTTTT	TTCAATCTCGACCACACGAG
Tea_ILP518	GGAACATTTCCTGGTCCAAC	GAAGATTGAGCGATGGGAAA
Tea_ILP519	GAGATTGGATTTCCTTGGCA	TCCAAATCCTTAAGAGCCCC
Tea_ILP520	TTCGACATTGACCAGGATGA	CCTTGAAACAGCAACACCAA
Tea_ILP521	GGTGACCAGGTGTTTTGCTT	TTGTCATGTCCACCATTTTTG
Tea_ILP522	CACAAGAAGTTCCCCAGACG	TGCAAATTGTTGGTGACGAT
Tea_ILP523	CCACTGCTGTTGACGACATT	TGCTGTCCTTGGAGGGTTAC
Tea_ILP524	CTAGACCCGACGATGAATGG	GGTCTTCTGCCTGTGGTTGT
Tea_ILP525	GTGCCAGTCGGTTGACTTTA	CCACATCCTAGCGACATCAA
Tea_ILP526	GGCAACAATTGAGGAAAGGA	TATCCTCAAGCCCAAAATGC
Tea_ILP527	ACTAATGCAGCCCCTCTTCA	ACGAATCTGCCAACAGTTCC
Tea_ILP528	ACCAACTTTGCAAGAGCCAC	TTCTGGACCTCCAGGACAAC
Tea_ILP529	GGAGCACCAAACCCAATAGA	TTATATGTGGGGGTGCCTTC
Tea_ILP530	TCTGGAGTCAGATCCCACAT	ATGAAACAGGATGGCTCAGG
Tea_ILP531	TGGTCTTAGAAGAAACCAAAGCA	TTTGGGATGTTTGGGTATGG
Tea_ILP532	CAGGTTGCTCTTTGGTCACA	AAGAGACAGGAACACACCGC
Tea_ILP533	AAGCTCCTTCACTGGGCAC	CACAACCACCTTAACCTGCC
Tea_ILP534	GCATCAAAGCTCTCTCCTGG	TGCTTTTCTCCTTCGCTGAT
Tea_ILP535	TGCCGATTTTCTATCGGAAC	TGCTCCCTCTACCCTAGCAA
Tea_ILP536	ATAAAGCGCCATATCCATGC	TTTGATTTGCTCAGTGCTGG
Tea_ILP537	GCTGTGGGCATGTTTGAGTA	CCTTTGCTTCTGACCACCAC
Tea_ILP538	TGAGCTTGCAAGGCATTTAG	TGCAGAAGCGTTTGATGAAG
Tea_ILP539	CCCTTAAGAACTCATGCCGA	GTTGCACCCTGATTGTGTTG
Tea_ILP540	GCTTCTCTCATCCGTGTTCC	GAGACCTTTGAAACCCTCCC
Tea_ILP541	CAAGCATGTCTTGCATGGAG	TTTCGTGCTTCCCTTTCAGT
Tea_ILP542	TGCGAAAGAGGCAAGATATG	GTTTGGTGCAGGTAAGCCAT
Tea_ILP543	TGACAGTGTCTTCACCAACCA	AGCCTGGATCACAGCTCAAT
Tea_ILP544	CGGAAGACTATTCGTCGAGC	TCAATCAACCTTCCTCGTCC
Tea_ILP545	TAATGCACTGGCTCCACTTG	CTCCTCTGCAGTCCCTTCAC
Tea_ILP546	CACCTTTTCTGACAGCACCA	TAGGCCTCTCAAGGGGATTT
Tea_ILP547	CCTCATAACTTGTCCCTAGTAGCC	ATTTGGACCACGAATGAAGG
Tea_ILP548	GCACCTCCTTTTGCTGACTC	ATAGCAGCTTCCACACCACC
Tea_ILP549	AGGTTGTGACAAGCAAGGCT	CAGTCAGTCCAGGCAGATCA
Tea_ILP550	CCGCATTAAAGAGGCTGAAG	GAGTGGAATCCTGAGCTTGC
Tea_ILP551	TCAAAGCAAAAAGGGTTTCG	ACTTTTTGCCATTGCCTTTG
Tea_ILP552	TAGTTGTTTTCCCAGAGCCC	AAGTCGGAAGAGATTGAACCA
Tea_ILP553	TATAATGGGCCCTCGTGAAG	GTGTGGAAGGAGTTTGGCAT
Tea_ILP554	AGTCCCAATCGCAATCAAAG	ACCACATAATCTCAGGCGCT
Tea_ILP555	TTCCATCGTATCCTCTCCAAA	CGAAAGGTTTTGCTCCAAAG
Tea_ILP556	TCCAAAAAGGCGGTAGCTTA	CTTGTGGTAATGAATGGCCC
Tea_ILP557	GCATCTGGTACATAGCGGGT	TGTGTAGCAAAATCCTCCCC
Tea_ILP558	GACAGAGAATGCTGCCACAA	GACAGTCAGCGAGGAGAACC
Tea_ILP559	CAGTCCCAAACCACCAACTT	CCACCAAAGCTAGTGACAGG
Tea_ILP560	TCTTCCTGAATCCAACGGTC	TTTGTGAACCTCCCCCATTA
Tea_ILP561	TGTATCTCACCTGACGCTGC	CCTCCAAATTTCCAACCAGA
Tea_ILP562	GATTACCCATGCCTGTCCAC	GCATGCAAAGACCAAAGGAT
Tea_ILP563	CCCATTTGCTTCATCTGGTT	GCTTGGGATCATTGTCGAAT
Tea_ILP564	ATTCTGGATGCCTGTCCAAC	CGCCAAGTTCCTCAACAGAT
Tea_ILP565	TTGTTTGCGTCGAATGGATA	CAAGTGCCGAATCCTTTCAT
Tea_ILP566	GCAGGCTGTTTGTTGTAATGA	TGAAAGCGAGGTGAGAGGTT
Tea_ILP567	GAAGCCCATAAGACGGGACT	TGACTTTAAGACAATTGTGGGAG
Tea_ILP568	GGTGACGAACCAAACGTAGG	TCCTCTTATGCAGGTTCATCC
Tea_ILP569	ACCTGGACAGGCATGAAGTC	TTGAAGTTGTATGGCGTGGA
Tea_ILP570	TTCAACGTTCCATTGCTCTG	GGCATGGAAAAGGGTATTGA
Tea_ILP571	TCGAAGATCAGCCAATTCCT	AGAGAAGGTGGGGATGCTTT
Tea_ILP572	TCAAAGGACACCATGACAGG	AGCACAGGCTTAGGGAGACA
Tea_ILP573	TTCCACTGCTTGTTTGTCCA	CAGGACTGATTGCTCCACAA
Tea_ILP574	TGGAATTGGAAAAGCAAAGG	GGGCCAACATATCCTGGAA
Tea_ILP575	AGAGACACGGCATGTGACTG	CCTTTGCTTTTCCAATTCCA
Tea_ILP576	TGTCTTGAGGTTTTGGCTGA	GCTGCTTCCCAGTTCTCATC
Tea_ILP577	GATGAGAACTGGGAAGCAGC	AGCACGGAAAGCAAGTCCTA
Tea_ILP578	ACTTGGCAGCATTTCCATCT	CTTGGTCCATCAGCATCCTT
Tea_ILP579	GGTCAGCACAAGTGCAGGTA	TCTGTGAGAGGTGTGGTTCACT
Tea_ILP580	AAGCAGAAAAGCATCGAAGG	TGGTGGAATGAGACAAAGCTC
Tea_ILP581	GGAGAAATTGTTATGGAGGAGG	CAATTGCCCTATTTATTTGATCC
Tea_ILP582	CCATACATTCTGGCAGCCTT	TTGTTCTTGAAAAGCCCACC
Tea_ILP583	TCGTCAAATCCTGTCCCTTC	TCTCACCCCAACAGTGTTCA
Tea_ILP584	TGCTAGAGCGCACACAGAGT	GTCTCCTCAGCAACTCCCAG
Tea_ILP585	GGAGGAAGATGCCAAACTCA	GGCCGTAGATAATTCAGCCA
Tea_ILP586	CTGCCTATTTGGTGTTTGTCC	GTTCGTAAAGCTTCAGCACG
Tea_ILP587	TGACGCACACAGACGTGATA	GGGCAAGACATCCTGATGAA
Tea_ILP588	CCGTTCGCTGAATCATCTTT	AAGGGCCAATGATTTGACTG
Tea_ILP589	TGTGGTTCGAGATTTTGCAG	ATCCCATCAGCCCAACAATA
Tea_ILP590	TGGAGGGTCTTACCCATCAG	AGTCTCGGGTATTCCCTGCT
Tea_ILP591	TCATCGTTGTCGAGATTGGA	GACATGGCTGAGAGGAGAGG
Tea_ILP592	GGGGTCCATAGCTGAACAGA	TTCATCCTCAACCCAAGACC
Tea_ILP593	GGTATGGACAAGCCTCCAGA	GTCCCGTCCAATCACCTTTA
Tea_ILP594	CTGCTTCCACTCTTCCCAAG	TGTCTCTACAACCACGCCAG
Tea_ILP595	CCATCGTCAACAAACACAGG	CCTGAGCTCCGAAGTAGGTG
Tea_ILP596	TGTGATGGACCATTTGGATG	TTCCCGTTCTAACGAACTGA
Tea_ILP597	GCATTCTTGGACAAGGTGGT	GTTCTGCTCCAGCATTGACA
Tea_ILP598	AGATCGCCTGTGCTGAACTT	GGGGTTACTTGCTGGATTGA
Tea_ILP599	ATGGAAGGACTGGCATCAAG	ACTGATCAAATGACGGAGCC
Tea_ILP600	GAAGCTCGTTGCTTCATTCC	GCTGGATGGTCCCTTGATAA
Tea_ILP601	GGCGCCATTACTGACTTCTT	CTCATTGATCGGCTTGGATT
Tea_ILP602	TGCTGAGGTGAGCAGAAAGA	TGGCCTTCTCCTCTCTTTGA
Tea_ILP603	GGCACATCCTTCACTACAACC	AGCGGGGAAAAACATTCTCT
Tea_ILP604	TGAACACGTGCAAACTAGCC	TGGGGTGTATGCAAGAACAA
Tea_ILP605	GCAAAATGATCAATGCCCTT	TTGGAATTGTCATAACCGCA
Tea_ILP606	GATGCAGGGATGGGAAATAA	GGCTGGATGCATACTTGGAT
Tea_ILP607	GGACATTAAGGCTGTGGAAGG	ATATCTCCTGCAGGCTGTGC
Tea_ILP608	GGCTCTCAACCATCCACAGT	TCGAATTCTAGCAGGGAGGA
Tea_ILP609	CCAGTAGGCGGATTGTGAAT	GGATGAGGCATCTTCAAAGG
Tea_ILP610	CCTTTCCCTTTCATGTCCAA	AAAAGCTGTGGACGAATTGC
Tea_ILP611	CGGCATTGGTAACTGGACTT	GGCCTCAGATAATTCGTCCA
Tea_ILP612	TATCCACATATCTGCGCCAA	TTTGCCGATTCTCACTCCTT
Tea_ILP613	CTCCCTTCTTCAATTTGGCA	TCAAGATGGACGCAGAGTTG
Tea_ILP614	AAGAGCATTTCGGCTGCTAA	ATTTGCAAGAAACATTGCCG
Tea_ILP615	TGGTTATCCAGCAGAAAGGC	AGGAAATGCAGCAAGTGAGC
Tea_ILP616	TGGGACAGATGATGGTGAGA	CCGATCTGATGGATATCTTGG
Tea_ILP617	CTCCTCCCCTCAAGTTCTCC	TGTTATATTTTGGCAGGCCC
Tea_ILP618	TCTATGGTTGTGTTGCCGAA	CAACGACAAACGACTCTCCA
Tea_ILP619	GCCGTTCATAGTGCTCCATT	CTTCGTTCCCAAACACGATT
Tea_ILP620	TGATTCCACAACCATTGCAT	TGCCAGAAAATGGAAGATCC
Tea_ILP621	ACCTCTGAGAGTTTGTCGCC	CCAACACCCTTAAACTTGCC
Tea_ILP622	TTTTCTGAACAAGGGGTTGC	AAACTCCTCTTAGAACTCCAACCA
Tea_ILP623	TGATCCATAGCTGCAACCAA	TTTTCGATACAACGGGAAGG
Tea_ILP624	AGAGGCCACATTTCATCCAG	CAAAGCCAGCAGAGTGAAAA
Tea_ILP625	TGTGTCATGTGGCTTTCCAT	CCGATAGGCGACAGAATCAT
Tea_ILP626	GGGGAAAGAAATTTGGGTGT	CCCTGTGTTCCTAGTTTCGC
Tea_ILP627	AAAGATTTGGCTCCATTCCA	GGAAACCAACAACCACCATC
Tea_ILP628	CCAACATTTTCTGGGATTGA	GAAGGAGCACTCTCCCACTG
Tea_ILP629	AAGGGTAACTGGTGGCAGTG	GGTGCTCAAACTTCACAGCA
Tea_ILP630	GGTATCACCGAGGGAGTGAA	GACCCCACTGTTAGAGGCAA
Tea_ILP631	ATCAAAGTGCCCAAGCAATC	GGAGAACTGCTGAAGGAGGA
Tea_ILP632	CCTGACGAACATCAGGGTTT	TGAGCAGTGTCGAGAAGCAG
Tea_ILP633	GGCCCTAAAAGTTCCCTGTC	CCAGCTTTGTTCTATGGTGGA
Tea_ILP634	CCATAACCCACCATTCCTTG	TGGGATACTGACCCTTTTGG
Tea_ILP635	TGAAACATCTTCCCGAGACA	TCCAAATGGCACCACCTAGT
Tea_ILP636	TGGACGCTTGTCTTCATCTG	AATCCGGTCAGATGTTCTGG
Tea_ILP637	ATAGCCATTGCTTTGCAGGT	CGCTTCTCTGGAGGTGAATC
Tea_ILP638	CAGTGGCAGTTGGTACCCTT	TGTCCCTAAAGCAAAGGCTG
Tea_ILP639	TGCTCCATCTTCCATTTTCC	GGTCACGAAAGCAAGAGACC
Tea_ILP640	GTGAAAACGGAGAACGGTGT	GGGTTCTTGATCACATGCAA
Tea_ILP641	CCAGAAAACACGTAGCAGCA	TCATCGGAGGTACAGCACAA
Tea_ILP642	ATTGGGGAGTAGATTCGCCT	GGCAAAAAGTCGGTTGAAGA
Tea_ILP643	ATCCTCTTCACCAATGTCGC	AGCGCACTGGATTTTCTGAT
Tea_ILP644	GAAGATGGGCACAACCTCAT	CGGGATCGATATGCTATGCT
Tea_ILP645	AGGGGTAGAGGGTTGATGCT	ACCTTTGCCAACCAACACTC
Tea_ILP646	TTTTGGAGGGGTGAAAACAG	GAACCGTGGCAGAGAAAAAG
Tea_ILP647	TTGCAAGAACTTGTTGGGTG	CATTGATCTTGCCTGCTGAA
Tea_ILP648	ATGGATTTCCACTTCTCCCC	GAAAATCCTCATGTGAAAGCTG
Tea_ILP649	TTATATGTCGCAGGTGCTCG	TCTTGCCACACAGAGGACTG
Tea_ILP650	GGTCTTTCAGGCTCACCATC	CCGAAAGTTTCCATCCTCAA
Tea_ILP651	TGATTGTGCTCATTCTGGGT	GTCAATGCAGCAGCAACAAT
Tea_ILP652	CATATCCAGAATTTTGCCCC	TTGCCAAAACACCCAGTGTA
Tea_ILP653	GAGGAAGTTCTGTTGGCTGC	TCTCCTCTGCATCACCAAAG
Tea_ILP654	ACTTGGGGGCTACAAACAAG	CATCCAGCATGAGCTTCAAA
Tea_ILP655	ATATTTTTGTCGCGTGGAGC	TCCAGCTCTTTTGATTTGGAA
Tea_ILP656	TTTGGTGGGTGTTCTTGATG	TCACGCATCAATTCCTCAAA
Tea_ILP657	AGCACACTTCCTCGACCAGT	GCCTATTGATTCCAGCTCCA
Tea_ILP658	ATGCTCCACGGGATATTGAA	TGAGCCAGGTTGTTGAAGTG
Tea_ILP659	TGCAGGTCTCTTCTTGCTCA	AGGAGGAAGAGGCTCCAAAG
Tea_ILP660	TCAAGACTCTCATCCGGAGC	GGGCTGAGTAACAGCACACA
Tea_ILP661	GGCGTTTGATGAAACATCTG	TGCTTACCTAGTGGAAAGAGTTCA
Tea_ILP662	ACCATCAAAACACAATGCCA	ACCCAATGGTGCAGAGCTAC
Tea_ILP663	ATTTGGAGCTGCTTTCTGGA	TCGCCAATTTTACCAGCTCT
Tea_ILP664	AATGCTGGCATCTCTCATGTT	CCTTCTGCATCCTGGTTTTAG
Tea_ILP665	AGCTCTCGGTTACCCTCCAT	AGTGCTGCAGTTTGTGATGC
Tea_ILP666	CTGGCGCTCCTCATGATATT	GTGCTTGCAAAACTTGCTGA
Tea_ILP667	CTCTGGATGCTTCCTTTTGC	CAGGCTGCAAGTTCATCAAA
Tea_ILP668	TTACTGCCCAAATCCTTGCT	TTCGGAGAACAGCTGATGG
Tea_ILP669	AATGAGCCAAAGAAAGCCCT	TGCAATGCTGACAAGTCCTC
Tea_ILP670	CGCTGCGTCATCAGACACTA	CCACTGGTGGGTCAAAAAGT
Tea_ILP671	TTTACAGGCATTGCAGGACA	GGGTGGATGACTATTGGCAC
Tea_ILP672	TCCGATTGGAACATCAGTCA	AAGTGGGCACATTGCTTTTC
Tea_ILP673	CACTCATCGCACTGCATTCT	TGCTTATGAAGTGGAAGGGG
Tea_ILP674	GGACCGGCTTGAGTACCATA	ATCCATCACTGAGCCTGCTT
Tea_ILP675	TACCATCCCACACTTCACCA	TGTGCACCTCCCCATTTTAT
Tea_ILP676	GCCAGATCCAGGAAAAATGA	CCTGCATTCGCCTTCTACTC
Tea_ILP677	ATCTGGATGAATGAGCGAGC	CCCTTCAAACCGCCATATAA
Tea_ILP678	AAGGCAAAGCACTCTGCAATA	GTGCAGGTGATGTGACTGCT
Tea_ILP679	CCTCTACGGACCTGACTTGAG	CTCGGCTGTTATGCTTTCCT
Tea_ILP680	TGATGCATATTCAGGAGCCA	CAGGTTTCTGATTTTGGGCT
Tea_ILP681	GCTGAGAAAGTGCACGACAG	TTAAGGCAATTGGCATGGAT
Tea_ILP682	AACAACATCCATGCAAAGGG	CACCAACCAAGACTGAGGGT
Tea_ILP683	CCCTCAGTCTTGGTTGGTGT	GAACTCTGCACCCTTTGCTC
Tea_ILP684	GAAAGCTCCCACAGAGCAAC	CGCCGTCGTTCTGATTTTAT
Tea_ILP685	CATAGAGCCCAAAGCCAGTC	CTCCAGATTGTCATCGGCTT
Tea_ILP686	AATGCATTCTTGACTTCATCTTT	ATGGCTGATGGAAGCTCTTT
Tea_ILP687	CAAGGCCCAATGCATAACTT	CCTTTTGGCATTCAAGTGCT
Tea_ILP688	GATTGTTAGAGGCCCGTGAA	TCCGAAGAAAGTGCAAGGTT
Tea_ILP689	TTTCATCCGAATCCGACAAT	CCAATGGCTTTTGTCCTTTT
Tea_ILP690	AGCGTTCCCATGACCTATTG	GAGGGAGACCCTAGAGGACG
Tea_ILP691	GGGCATTCTGCACCTATGTT	CCTGATCAGCTTTCCCAAGA
Tea_ILP692	TCACTGGCATCCAAATCTGA	CAAGCCTCAGCAAGAAGTCC
Tea_ILP693	TTCCGGTTATGCCCACTAAG	GACTGCATCCTGGGTGATCT
Tea_ILP694	TCTTCTACACCTCTCCCTCACC	CTGTTATCTTTTGGCAGGGC
Tea_ILP695	CAAGAGCGAATTCCTCCAAA	CTGCAAAGCAGCTATTCTGG
Tea_ILP696	TACACAAGTCCGACCAACCA	GCAGTACTTGCCAATGCTCA
Tea_ILP697	GTGTGGCTCGGAATCTCATT	CAAGAGCCATGGGGATAGAA
Tea_ILP698	TGTGAAGAATGCGCCATTTA	GTATGCAATTGGTGGCAGTG
Tea_ILP699	CATACCCATCTGGGTTGGAC	AAAAAGCCAAGAGATGCCAA
Tea_ILP700	GCGGTTTTTCTGTCAACCAT	CGCAATCTGGGAAATAAGGA
Tea_ILP701	CCCCAATGAATGGTGTTCTC	TTTGCTTGGTCCAAAAGCTC
Tea_ILP702	GAACGAGCCAATGTTCGACT	AAACCCCCAAATGCTATTCC
Tea_ILP703	GGGGTGGAAGTGATTTGACA	CAAGCTCAGCTGCTTCTTCA
Tea_ILP704	GGAGGCCTACAATTGGTTTTC	GCTCCCACTGCATTCTTCTC
Tea_ILP705	AGAAAGGTGCCAAGAAGCAA	GGCGCTATAGATGCCTTCAG
Tea_ILP706	CCGACAAATGAGAAGCATCA	AAGGATCGCCTTTTGACCTT
Tea_ILP707	CATCCATAGAAGGAGGGCAA	GGTGTCTTCGCTTTCTACAGG
Tea_ILP708	AGCACATTACCAGAGAGGCG	TTCTTCATGCATGTGGTTTCA
Tea_ILP709	TTGCGTGTTACTTCCTGTGC	CACAAACGGTGAACCAACAG
Tea_ILP710	GAACCTTTGCATGAGGCACT	TTTTTCCCTTGTCCCTTCAA
Tea_ILP711	AAAGCTGAGGCTGCTCAAAG	TTCTTCCTGGCGCTTCTTTA
Tea_ILP712	CATCTGTCAATGCTTTGCGT	GGCACTGTATTTGTGGGCTT
Tea_ILP713	TGGGTCTCCACGAGATAAGG	ACCGGAAAATCTAGGCCTGT
Tea_ILP714	GACGCAGCTTTCTCCATACA	CTGTCCAAGTCTGCTAGGGG
Tea_ILP715	CTCAGTGATGTGGTCTTCACG	AAGGACTGACACCACCCTTG
Tea_ILP716	TTGTTCTCCCCAACATTCGT	GGTGCTGCTGTATTGGATCA
Tea_ILP717	TTACACCAACTCTGCCCCAT	CGAATGTTGGGGAGAACAAC
Tea_ILP718	CAGCAGTGAAGGACCTGTGA	TGTCAAGATTGCAGTCCAGC
Tea_ILP719	CAAGAGAGGGAGCCAGAGTG	TGGATGATGAATCATGGGAG
Tea_ILP720	CCTTCGTGTTTCCTGGTTGT	CTCGAAGATGAACCTGAGGG
Tea_ILP721	CTGCACATCAACCTGCATTT	AATGGTTGGGAGTGGAGAAA
Tea_ILP722	GGGAGTTTCCATTGCTGTGT	CCTTTTTCCATTTCCGGATT
Tea_ILP723	AGCCTTCTACATCCTTGCGA	CAACATCGATCGAAGCCAAT
Tea_ILP724	AATAGTGCCAAATGGAAGCG	TCCCTACAGTCGTGGAGCTT
Tea_ILP725	GCACAAAGGACTTTTGCCAT	ATTTGCTCACCCAGAGAAGC
Tea_ILP726	TTGTTGCTGTTCGACATGGT	ACACGTGCTCTTCATGCAAT
Tea_ILP727	CCACACTTTTCAACCCCAGT	TCAATCTAGAGTGGCTGCGA
Tea_ILP728	AAGACAAGCCTCCAGAGCAG	TGGGAGCTATACATCTCAGCG
Tea_ILP729	CAGGGTCAGGCTCAATTTCT	ATGCAATGCTGAACCATCAA
Tea_ILP730	CAACATTGGAGGCAACACAA	TCTGATGTGTCCAGCCCATA
Tea_ILP731	CTTGGCATCCACGATAAACC	GATGATATGGCGTGCACTTG
Tea_ILP732	TGTCATCTGCTGATGGAAGC	TGCAGCTAAGCTTGTCGTTG
Tea_ILP733	TCATGTAGAAGCATTGTGGCA	AGAGCAGCTGACGAAACCAT
Tea_ILP734	AATTGTTCCAGTCCCACAGC	CCATTGCGCTCAATTCCTAT
Tea_ILP735	ATTTCCCCTGATGTTGCTTG	CCAAGAAGCCCTAGTTGTCG
Tea_ILP736	GATCGAACCCAGCAAGGATA	CGAGGGCCAAAGACTTCATA
Tea_ILP737	AATATTGTGGTGGAGCCTGG	CAGAACCTCCTACGGCAAAG
Tea_ILP738	TCAAATAGGAAGGTGCTGCC	TTTGAAAGCATTTTCGGCAT
Tea_ILP739	GCAAGAGCTCAAGTTCCACC	GCTCGCAGCATTATTAAGCC
Tea_ILP740	CCGCCAAATAGTAGCTCTGG	GATGGCGGCTGGATATTAGA
Tea_ILP741	GAGGATCAAGGTTCACGAGC	GCGTCTACGGATAGCTCTGG
Tea_ILP742	GGGTATTGCTTGGAGGATGA	TTTGTTTCAGCACCGTGAAG
Tea_ILP743	CGATGTCACTGACCGTTTTG	TTCTCATTTTCATTTCGGGC
Tea_ILP744	GCCTGACTTCTTCGAGTTGG	AGGTTCGTTTCACCGTTTTG
Tea_ILP745	CAGCTTCAGGGCTTGAAATC	ACACCATCCTATGCACCCTC
Tea_ILP746	TGAAAGATTGGGCTCCAAAG	TCGGTCCTCTTCACTCGTCT
Tea_ILP747	TCCCTCGCTGTAAGTGCTTT	TCAATTTCACAAATTCGGCA
Tea_ILP748	TACGTACCGTGGCTGAAAGA	GGATGTTAGCTTGAGGCCAG
Tea_ILP749	CCATTGATGCTACGAACCCT	AGATTTGGCCAACACAGTCC
Tea_ILP750	CCAACCATTGATTTGGTGAA	CCATCCATTCTGAGGTAACCC
Tea_ILP751	TCAAATCATCCCCCACATTT	GCAAAGCTTCACTGCCTGAT
Tea_ILP752	GGCACCATGTTCCTTCATCT	TTGCATACAGTGGCTTCCAA
Tea_ILP753	TCAATTGCTTTTTGCACAGC	TTTGGTCCTATAAAGAGTGACGG
Tea_ILP754	TGCTTCGAACGAGAGGTCTT	GCCAGTACTAATTCCGCAGC
Tea_ILP755	GCTAGCATCTGTTGCACGAA	GATGGTGACACCCGATCTTT
Tea_ILP756	TGGTTCGTCTGGTTTGTTGA	TTCCCCTACTTCCCAATTCC
Tea_ILP757	CTCATCATGCAGCAAGTGGT	CTGCTTTTCAGCTTCCTGCT
Tea_ILP758	CTTCGTGCTAGGCTTTGTCC	TTGCAATTGAATCTTCCCAA
Tea_ILP759	CAGCACGAAGCTTGTTCAAA	TCAGGAATTGGAAGATCCAC
Tea_ILP760	CTCCATTTTGAAAACGTGCT	TTTAGTGCTCCTGGATTGGTG
Tea_ILP761	CTTCCATTGCAGGAAGTGGT	GCCTGGTTTTCCATTTCTCA
Tea_ILP762	AGCCCATCCTTCATCAATCA	TAACATACTGACGGCCTCCC
Tea_ILP763	AGCGCATAGGCTAAATCCCT	TCAAGGTTTACTTGGGTGCC
Tea_ILP764	TTTCCCTTCCCATGTTTCAG	TTGAGCTCACCCGAGACTTT
Tea_ILP765	TCGCACCTTGAGCTAATTTGT	TGAGCTTCACCTCAACCCTT
Tea_ILP766	CTGGGATGACCCTTACGTG	AACAACCCTGTTTCCTTCCA
Tea_ILP767	ACATCAGGGCTACAACAGCC	GCTACTGAGGGTCCACCAAA
Tea_ILP768	GACAATGCTGAACCTCGGAT	CTGCTTGCACGACAGGTAAG
Tea_ILP769	GCCACAGGCTTGGTCTTAAC	TGGAAGAACCCGTTCAGTTC
Tea_ILP770	TGACACTGAGGCAGACGTTC	GCAAGGGAACCATTCGTCTA
Tea_ILP771	GAATCATGAGGCTGCTGACA	TATGGACCTCCCTATGCCAC
Tea_ILP772	GCTGCTCCCTTTGTAAGCAC	TAACATTCCGTGGGCTTCAT
Tea_ILP773	CCGATCCCTCAAATTTGTTT	TTGCAGGGTATTCTTTATGCAA
Tea_ILP774	CCTTGCCTCCAAAGATTGAA	GTTGCGTTCCAAGATCCATT
Tea_ILP775	CAGCAGGCTATGGACCATTT	ACAACTTCTTGCTGCCCAAT
Tea_ILP776	TGAGATTTGGTGCAGAGGAA	CAAAAGCTCCCGTCATCTTC
Tea_ILP777	AAGCAGTTGAGGGAGGGAAT	CTTGGAATTGAGAGGTGGGA
Tea_ILP778	TGGTTGATGAGGGAAAGACC	TCTTGCCGATAAAGCTCCTC
Tea_ILP779	ATGGGCATGTTGGGTTTATG	GAGGTGCCCTTAGCCTATCC
Tea_ILP780	ACCGCCAGAACTCTCTTTCA	GATTCCCAATGAGCTTCTGC
Tea_ILP781	CAAGCTCTTCCACGGACATT	TGCATGCTAGCAGTCTTCGT
Tea_ILP782	TTCCAATCCTTCTTTGGTGG	CTTCGTCCTCTGCTGCTACC
Tea_ILP783	AAGCTGTGGAGAAAGTTGTTGA	CATCTAGTGGATTTGGGCGT
Tea_ILP784	TTCGGAAAAATCAGAATCCG	CTCAGGCATCAAGGTTCACA
Tea_ILP785	CGAGTTCTTCCTGGAGCTTG	GCTTAGAAAAGTTCGCCGTG
Tea_ILP786	TTACCGGGTATTGTGAAGGC	CCTCAGGAAAATACTGCCCA
Tea_ILP787	TGCAATGGGCATACCATCTA	CATTTGGCACTTCCAATTCA
Tea_ILP788	CCTGAACATATCAGGACGTTGA	TTTTTACTTGGTCGGCCATC
Tea_ILP789	ATCTATTGACCCCCGGAAAA	TAGTCTTCGGCAATGAGCTG
Tea_ILP790	GTAAGCCCTCGAAGAAAGCC	CATGGAAGGCCTAGATTGGA
Tea_ILP791	TCCGCTGATTGATTTCTTCC	AGATAATTGGCAATGGGCAG
Tea_ILP792	CAGCCCCTAAAAGCACAGAC	TGGCACATCACGAGTCTTTC
Tea_ILP793	TTGGGTTCCCAAACATTCAT	GCATAGAAGCATCCCTCAGC
Tea_ILP794	TGGAAGAGGTTCCAGAGCAT	ACAGATAGCTGAGCTCCCCA
Tea_ILP795	CCTCTGTGGATTGCGATTTT	ATCCCCTTTGCGAAGTCATA
Tea_ILP796	TGGTTTGAATCTTTCAGCATTG	TCAGGCATCTTTACACGAGC
Tea_ILP797	CTCTGTGAATCCATGATGCG	GCAGGTGTTTGATTTTGCTG
Tea_ILP798	CAGGGAAGAAGATGAAAGAATGA	TTTTCCCAAACCAACTCTCG
Tea_ILP799	TTCACTGTCACGTTTGCCTC	CCAATGTTTTGCACACCAAG
Tea_ILP800	CATGTTTCTTTTCTAATGCCAGG	AAGAAGAACACAAGGCCCAA
Tea_ILP801	AAGCTTTCGGCAACGATCTA	GGATTGGCTTTGCAAATGTT
Tea_ILP802	TTATTCCACGTCAATGGCAA	ATGCTCGGAGGAGCAAAGTA
Tea_ILP803	AAATGAAAGAAGCAGCCGAT	GACTACCACGCAAAACAGCA
Tea_ILP804	TCTCCTCCTTTGATCGCTTG	TTGTGTTGGAACGGACTTCA
Tea_ILP805	CAAACCTGCAAGCAAGCATA	TCTCCTTAGCCCTGTGATGC
Tea_ILP806	GCAGATGTATGTTGCATGGC	CAGATTTTTGAGGCTCCGTC
Tea_ILP807	CATCTTCTTTTCCTCCTGCG	GACAACGATCAAAGCGACCT
Tea_ILP808	TGCTACGCTTGATTCTTGGA	CCCAGAGACAGCCTCAAAAG
Tea_ILP809	CTCTGCGTACAATCGCTTCA	CAGCACTGAAGGCATCTCTG
Tea_ILP810	GTTGGCGAGTCCAGGAATTA	GCGGCCTCTGTTATGCTTAG
Tea_ILP811	ATACCTGAAAAATGCCGACG	AAAGTTAGGGACCCAGCACC
Tea_ILP812	GCGAGGTGGATCAAAGAGAG	GGCCTGGAACAAATCAGAAA
Tea_ILP813	TTTAGTCGTTCGATCCCCAC	ACCTGCGCAATCTTTCAAGT
Tea_ILP814	CCCATAGCTAACTCCAAAGCA	ATATTTTGCCAGAGGACCGA
Tea_ILP815	TTTGAAATCCACAGCCAAAA	TCTCGTCGTACCGGGTTACT
Tea_ILP816	CAGGACAGTGAAAACCACTGA	CATCTCCAGACGAGCCATTT
Tea_ILP817	GCCGAAATGATGATGGAAGT	CACAAATCCAGGTTGTGGAG
Tea_ILP818	ACACAAAAATGCGGTGATGA	ACGTCACTCTGAAGGCTGGT
Tea_ILP819	TAATGGTCGTGACTGCTGGA	GGCAACGTGATCCATTCTTT
Tea_ILP820	TAATCTGCCCTGTCTGCTCC	ACTCACTGGCAAAACCCAAC
Tea_ILP821	TCTAGCACACCCCTTGTTCC	TTTTCATGTGGCAGAGTTGC
Tea_ILP822	CAAATTTATGCATTCCTCCCA	ACCGTCTGGCGAGCTATAAA
Tea_ILP823	CAGCCATATCCTTGCGAGTT	CGTTGTTCCCTCGTCAAAGT
Tea_ILP824	TCAGCAATGTTGATGAGCAAA	CAAACATTTGAGTGCCATGC
Tea_ILP825	GCTTCCGCTAGCAAAGATTG	CTCCAACCCAACCTCACAGT
Tea_ILP826	CATGTCAAAGACCAAAGGGG	GTACACCTTTGCCACAGCCT
Tea_ILP827	ACACTGTAAAGGGGTCGTCG	CGAAAGTATGGTGGAATGGC
Tea_ILP828	CCTATGCCAACTGGCTTCAT	CCTTTCACTGACAGCTTCCC
Tea_ILP829	CATGGCTCTCGGAGGATTTA	CAGAAGCAGCATTTTGAGCA
Tea_ILP830	TGAAGGAGTTTGTTCCCCAG	TTTTCAAAAGTTCCGAAAGCA
Tea_ILP831	TAGGGGAGACCCAATAACCC	TCTTGGGCGGATTTATCTTG
Tea_ILP832	CTTCTCCAACTTGGTCACGA	AGGAAAATCCAGGCAAATCC
Tea_ILP833	ACTCTGCCCAGTCAAACTCC	CGGTGAAGGGAGATCGTTTA
Tea_ILP834	GTCGCTCTGGTAGTCCCTGT	ACAGAGATGGGGAAAGGTCC
Tea_ILP835	AGGCTGAGAAAGGAAGGAGC	GAGCTTCACCACGTTTGGAT
Tea_ILP836	AATATGCTCGTTCGTGGTCC	GGAGGAATGTTGCCAAAGAA
Tea_ILP837	TGGGTAGAAAGCATGGTCCT	TTCCTTTTCAAATATGGGACTCA
Tea_ILP838	GGCCCACCAACTCTATTCAA	CCCGACATGAACTTGTCCTT
Tea_ILP839	CCCCTTACAGCTGCCATAGA	TTATTCCTTGTGGATTGCCC
Tea_ILP840	CACAGTGGTGATTGCTGACC	ACCAGGCAATTGTGGTGAAT
Tea_ILP841	CCAGCGACGCGATTATTAGT	CTTGACCATCCGTAAGCTCC
Tea_ILP842	CATCATCAGCTGGGAAGGAT	CCATCGCAAATGAACTCTCA
Tea_ILP843	CCAACCTGTGTTGAAGAGCA	CTTCATGCATTGTTTGGGTG
Tea_ILP844	CGAAATGGGAATTGTTTGCT	GCGCTTCCAAGAATCAGTTT
Tea_ILP845	GACTGCTATGTTGCGATGGA	TTGCCCACAAATCAAAACAA
Tea_ILP846	TCATGTTCCAACAGCAAGGA	CTTGTGATGGGTGATCATGG
Tea_ILP847	TCTTATGCTGGACCAGGAGG	CTCTTCTGTTGACATCCCCC
Tea_ILP848	GCAGGAAACTGAACTGAGGC	CCAACAGCATACTCTGGCAA
Tea_ILP849	GCTTATTCGACCACATGGCT	GCCAATCTTCTCACCCTTTG
Tea_ILP850	ATCACGACCAAGTCTTTGGG	TAAGGGTACGGAGATGGTGC
Tea_ILP851	CAAAAGATGTCTGCCCGTTT	GGCTGGAAGATGGCAATAAA
Tea_ILP852	GAGAGCCTTCTCGAGCCTTT	GCGATCTAGGCCTTAGCGTA
Tea_ILP853	TCAGCAATAGAAAATGGCCC	TCCAACAAGATGAGCGACAG
Tea_ILP854	GCACTTCCGACAATATCATTCA	ACTCCCCATTAAAGGCCATC
Tea_ILP855	GGCAAAGACGAAAGGAACAA	GCTTCCATTGCTGTTGGATT
Tea_ILP856	CTGTGATTGTCCAAATCCTTGA	GCTTCCAAGCTGAAGTCCTG
Tea_ILP857	CCATTGATGATGTGAAAGCG	TATGTTGGAAGGGGGACAAG
Tea_ILP858	TGGGGATGGACTTCAAAGAG	AGGGATGATCAAATGGGTTG
Tea_ILP859	CCTTCAAAACCTCGTCAAGTAAA	AGTGGAACCTGCAGAAAGGA
Tea_ILP860	TTTGTCTCACGGATGTTCCA	CAAGCAAATACTCCCATCCG
Tea_ILP861	AGAGCTCGAGGATGGTTGAA	GGCTGGAACTCTGTTGCTTC
Tea_ILP862	GGTGGAACAACTGAAGGCAT	GTGATTCGGTCGATACCCTG
Tea_ILP863	ATCACTAGCCCTCCTCATGC	TGGCAAGACTATGATCTGCG
Tea_ILP864	TTCACCGAACCAGTTTTTCC	TCTCTTCCAAGCTTTCAGCC
Tea_ILP865	TCACAGGAAAGCCAATCTCC	TGTTCCAACTGTACCAGGCA
Tea_ILP866	GCTGCTAGGCTCTATGTGGG	CATTGTCACAAACGCAAACC
Tea_ILP867	TGTTTCTGTTTTGATAGGAGCG	AAGAACCCAGGGAAGATGCT
Tea_ILP868	ATTTGTACCTTGGCCCTTCC	ATTTGGGCACCAAACACATT
Tea_ILP869	AGATGCACCCGATCCTATTG	GGTCGCAATAAAACCCATTG
Tea_ILP870	CTGGCAGCTAAGCTTGTCGT	TTGTCATCTGCTGGTGGAAG
Tea_ILP871	TTTCCTTTGTGGAGAATGGG	GCCCTAACCAATTTGATGTGA
Tea_ILP872	ACCAGCTGTTCTGCGAACTT	AATGACTGGAAGTGCCAACC
Tea_ILP873	GGATATGTCCCCATGGCTTA	ATGATCACCCCATTCACCAC
Tea_ILP874	GATCTAACTCTGGCAAGCCG	TGGTGAGACTGCTGCTGAAC
Tea_ILP875	CAATGCTGATAACCCACCCT	GAATTCAGCGACTTGAAACCA
Tea_ILP876	CATTGGAGTGGAAGCAACCT	TGCGATTTGTCCAATTTGTG
Tea_ILP877	CCAACAACCACCTTAATGGC	TCGTCTGTGAATTCTTCTTGGA
Tea_ILP878	CATTAGGACGTTGGCAGGTT	TTAAGTTCACAGCCCTGCCT
Tea_ILP879	GCGTATGACAGTTGCCTCAG	CTGAAACAAACCAGCAAGCA
Tea_ILP880	CATCCTTTGCCAACCTTGTT	TTTAAAGGTCGCTTCCTTGTG
Tea_ILP881	AGGAGACTGCATGGAAAGGA	TGGCCTTCAAAGTGTTCTCA
Tea_ILP882	TTCTTGTTTTCGCCTCACAA	GATGAAATGGGCACAGACCT
Tea_ILP883	TTCACAGCTGCATGACCTTC	TAGGTTGTGGTTGCAATGGA
Tea_ILP884	GGCATCCAGAATCACGTTTT	GTCCCCAAGCATTGTGTCTT
Tea_ILP885	TGCAGCAAATAGGAAGGTAGC	AACCGATGATGAGTTACGCC
Tea_ILP886	CAGAGCCCTTTGATGTTGGT	CAGTGTCATGTCTTCGCACC
Tea_ILP887	AGTGGGGCTCTGTAGAACTCA	CCTCGACTTCAGGAGGACAC
Tea_ILP888	TCATTGAAACACTATGCAGATCC	GCTCCTCTCTGGACGCTCTA
Tea_ILP889	AAGTTCCGATGCTGACAACC	CTCATGCTGGCTCCTTCAAT
Tea_ILP890	AGCTGGAGATGAAGACCGAA	TACTGAATTGTGGAAGCCCC
Tea_ILP891	AGGCGTTATTGATCACCTGG	TCAGTGAAAGCATGAGTGGC
Tea_ILP892	TTCATCACCTAGCTCATCTGG	ATCTTTCAGATGGAATGCCG
Tea_ILP893	TGGAGCTCAATAACTTTTCTGACA	CCCATTAATGTGGCTGCTTT
Tea_ILP894	CGTCAATGCAACTTGTGGAT	GCTCCTTTTCCGCCAATAAT
Tea_ILP895	AGTTGCACGAATTTTGGGAG	TCATGCAATAAACCAGCAGC
Tea_ILP896	TTATCGTACGCTGTCATCGC	AATGCAAGTTTCCGATACGC
Tea_ILP897	GACGAAGCTCAAGCTGTTCA	GGAGATCAACCTCATTGTGGA
Tea_ILP898	TGGAGTTTGGCAAGCTGTATC	GTGAACAGCATGGGAGCTTT
Tea_ILP899	TTGCTTTCCCACTTGCTCTT	TCCACCATAAGCAACAACCA
Tea_ILP900	GCTCGCACTCCAAGTAGGAT	TGACCTTGAAGCCAAAATTAAA
Tea_ILP901	GCAATGACAAGTGCGTGTTC	ATGACTTGTGTGGCAGGTTG
Tea_ILP902	TTGTGACAGGCGTTAGATGC	TTGCAACAGAAATGGGACAA
Tea_ILP903	AAAGCCTTACACAGCCTCCA	GCTGAGGACCATAAGTTGCC
Tea_ILP904	TTGCATAGACCGGTTGTTGA	GTCCGTGGAAAACCATCAGT
Tea_ILP905	CCAGCAGATGGAGAGTAGCC	ATTCGAGTCAACAGGATGGG
Tea_ILP906	TTATCTCCAGTGGGACCAGC	CCTTGGGCTACACGAATGAG
Tea_ILP907	GCGGCAACCTTAGATGTGAT	AACCTTGTCTTCACATGGGC
Tea_ILP908	TGATGAGAAATGGTCACCCA	CAATCATTCCAGCTTGTGC
Tea_ILP909	CCAGTTTCCCGTCCATAGAA	TCGTTGAGGATGAGTTGCAG
Tea_ILP910	AGCCAACATTGGAGGTGAAC	TGCTAACGTGTCGTTGGTGT
Tea_ILP911	TGCGGGTTATGTCCAATACA	ACAATCCCCTCGACATTTTG
Tea_ILP912	TCCTCGGCTTTCTTAGGTCA	ATCCTAGGGTTTTTCGGTGG
Tea_ILP913	GAAATTCCTGGTGGTCGAGA	AATGCGATTGAAGTCCTTGG
Tea_ILP914	CCCTGAAGCAATTTCCAAAA	TTTGAAACCGTACATTGGGG
Tea_ILP915	CCCTTTGTGGTTGACTCGAT	TTTTACAGGTGCAGGCAGTG
Tea_ILP916	GCCCAATACACAAACCCAAC	GGAACCCTCGATGGGTAGAT
Tea_ILP917	AATTTCATGAGCCCTTCCCT	AATTAATAGGAGGACCGGGG
Tea_ILP918	TAAACCACCAACAGCAGACG	GAGTTGTCACGCCAGCAAT
Tea_ILP919	CGCAGCTATGGTGCTAACTG	AGCTTCAAGGCAATTCCAAG
Tea_ILP920	CATCCCCATGGACAAGTTTC	ACTATGCAAAATATGCGCGG
Tea_ILP921	TTCGGGCTCCATCAAATAAC	TCCGGTTTTGTGAATCTTCC
Tea_ILP922	GGATGGTCTCATTCTTCGGA	GCGACGGGCTCTACAGATAA
Tea_ILP923	GCTATTATGCTGGAGGCTGC	TGATTCTTCTTCCATTCGCC
Tea_ILP924	TGGAGGGTATATCCAGAGAAGAA	CACTCCTCGAGAAAAGCCAC
Tea_ILP925	TTTCCCAACTCCAGACGTTC	ACACTTCAAGCAACCTTGGG
Tea_ILP926	TGAACTCGTGCAGAAAATCG	TGGCACGAACAATCAGAAGT
Tea_ILP927	TGCAAATGAGCCAAATGTGT	CCTTCTCTTCTTTCCGGCTT
Tea_ILP928	CTTTGAACGTCATCTCCCGT	TATGATGCAGCATTTGGGAA
Tea_ILP929	AACTGTCCAAGCCAGTCGAT	GCTGACACTATGGTGGGTGA
Tea_ILP930	TGCACAAACATTAAGCTCGG	GCGGTCAGCCAGTTACAAAC
Tea_ILP931	GCCTCCACTAGCTCCACAAG	GCTGGAGATGGACATAGGGA
Tea_ILP932	AAGCTTGGCATGGGTGTC	GTACCTTGCAAGCCAAATCC
Tea_ILP933	GTACCCGTCCAGCAAACTGT	CCTCTAAACTCTGCCAAAGTAGGA
Tea_ILP934	TGAAATCCGTGAAAGTTCCAA	GGACCGATTCCACAACAACT
Tea_ILP935	TGCTGCTGAAGCAAAGGATA	TCGCTTCTGGCTTTTTGTTC
Tea_ILP936	CGGTGTCACTGCTCAAAGAA	CTCCAAGAGTACTCGTCCGC
Tea_ILP937	CCTTGGCTTGCTGTTCATTT	ATCCAATGCTGGTTTTCCAT
Tea_ILP938	TGGGTGTTCTGCACATTGTT	CAGACGGCTGACCTTGTGTA
Tea_ILP939	CATCCATCACAGCCTAAGCA	CAGAAGGAAGTCCATCTCGC
Tea_ILP940	ACATTGTTGCAGTCAGTGGG	GATTTGGTCTGTTCACTGTGCT
Tea_ILP941	TTCCACCAGAACTTGGGAAG	GCCCATCAAGGAGGTTGTTA
Tea_ILP942	CTTCTCGAGGTTCTCACCAGA	GACAAGGAGAACCAACCCAA
Tea_ILP943	TCTCAGGACAAATCCCATCG	AGGGATAGGTCCACTCAGCA
Tea_ILP944	ATGGCAAGAGGGGTTAAGGT	TTCAAAGGCCACTCCAATTC
Tea_ILP945	GCTTCAGAAAGGCTTCGAGA	GAAAGCGCTCTTCAGGTGTC
Tea_ILP946	GCGCAATGATACTCAGTGGA	CTAAGTGCCCAACCAGCACT
Tea_ILP947	TGACCTTCCCAAGACCACTC	TTCGTGCAGCAGTATTGAGG
Tea_ILP948	TCTCAAACTTCTTGGCAGCA	ACCGTGCACAGTGGTGTCTA
Tea_ILP949	GCATTGTTAAACCCATTGGC	CTCACGGACCATATCCGTCT
Tea_ILP950	CAATACTCTCTGGCTGTCCCTC	CCTGGTCTAACTAAAGTTGCCG
Tea_ILP951	CCGTTCAAGCTCAATACCCA	CCTCCTCCACCAACAACAAC
Tea_ILP952	ATGATGGGGAAGGGAGTTCT	GACGGATAGGAGGGGTTCTC
Tea_ILP953	TCCTAGCATAAATCCATCGAAAA	AAGGGAAAGGAATCTTCCGA
Tea_ILP954	TGGTTTTACCAAGTGCACCA	GGTGATGCTATTTGGATGGC
Tea_ILP955	TGCTGCAGTCTTCTGTTCCA	ACTCGATGCCCAAAAATGAC
Tea_ILP956	TGACCTCACAGCACAGAAGG	ATGGCCATGAAAGCTTGTTC
Tea_ILP957	GACCAGTTCTTGCTGTGCTG	TCTTGCAGTATCCTCTCTTCTTCA
Tea_ILP958	TCCATCATCATTTTGCCTCA	TTTGGTGGATGCCCTGTAAT
Tea_ILP959	AAGCCAGGAAAGCTTGATGA	GACATGAATGCACGATCAGG
Tea_ILP960	AGCCCTAAAGAGGAATCCCA	TGGACCGCACCTTTTCTACT
Tea_ILP961	TGATGCGTGTTTGAGTGTGA	GTCTGGGGGAAGTTAGGGAG
Tea_ILP962	AACGCGCTGAGGTCCTATTA	CCTGTTGAAAAAGCACCCAT
Tea_ILP963	TGTTACAACCCGTGCAAGAA	AATCAGGGGATGCAGTTGAC
Tea_ILP964	AGCATACCTGAAGAGGTGAACA	CGCCTTCTACCTCTGCAAAC
Tea_ILP965	GTCAGGTGGTGAAGCAGACC	CTTTTGTGGAATTTTTGTTTAGG
Tea_ILP966	CCTCTTTGCTACGTCGGAGT	ATCCCTTGGTTGTCTTTCCC
Tea_ILP967	TTTGGCAGTGATGAGAATGC	TCTGGCGACCTGAATTTGTT
Tea_ILP968	CTATCTGCTTCGGCTTTTCG	TAAACCCTGTTCTGGGCATC
Tea_ILP969	ACTCATCCATTATGACCCCG	TAACTTTCCACTGGGCTTCG
Tea_ILP970	CCAGAAATGCAGAAGAAGGC	AATGTTTTCGGCCATTTCAC
Tea_ILP971	CGGGCCAAAAGCTAATACAG	CACGAATTTCCATCACTCCC
Tea_ILP972	ATCACGGTCGGAATCAAGTC	ATTGGAGTTGGCTCATGGTC
Tea_ILP973	CCTGGTTGAAATGTTGTTGC	TGGGTTTGAAAGTTTTAAGCAT
Tea_ILP974	ACTTACAAGAGCCCGGGAAG	GTCGGTCTTTGCGTTTTGAT
Tea_ILP975	GCAGGAAGAGATTGAGGCAC	TTCTCTGGTTTTGACTCTGCC
Tea_ILP976	CTGAAATCCCGGTTGGATTA	CCGGATACAAAGCAAATGGT
Tea_ILP977	TGGGCACCTTTACAGTCGAT	TCTAAGTTGATTGCCGCCTT
Tea_ILP978	TTCTTTTGGAGGCCATTCAC	TCAACACCAGAAGCTGCAAG
Tea_ILP979	TTTGCTACTGGTGGGAGGAC	TCCCGAAGTTCTGAAACCAC
Tea_ILP980	GCATGCAATCCAACAAAACA	ATTTATCACGGGCACGTCTC
Tea_ILP981	GTGGATCCCATTCCTTGAAA	TTCGCAAGAAGTTAGTGCCC
Tea_ILP982	AACTTATCAGCGGCCACATC	CAGGAAACAGGTTCATGGGT
Tea_ILP983	GGAGGTTGCAGAAGAAGAGG	TAGCTTTCTCCGAGAGCACC
Tea_ILP984	GCGTGCACAAATCACAGAAT	AGTGATCGAGGGTTCAATGG
Tea_ILP985	TCAACTCCTTCAACACCACG	GCACAAGGCCTGTTTCTCTC
Tea_ILP986	GGTCGACTCATTGAAGAAAGAA	TTGAGTTTGTCCCATCCCAT
Tea_ILP987	TCCAAGAGCTTTCGCAGTTT	GATGCTACTGCCCCTCAGAA
Tea_ILP988	TGCCACAACCATCAGCTACT	AATCAAGCATGACAGGGGAG
Tea_ILP989	AGTCTTGCTCTCCCCTGTCA	TTGTACCTCTCGAAATCGGTG
Tea_ILP990	CAGCCCGTCAATAGTCCAGT	TGTTGTACCCACGATCAACAA
Tea_ILP991	ATATCGAAACGTGGGCTGTC	GACCTTCCTGCACAAGTTGG
Tea_ILP992	CTTCTGCAGGTTATCGCACA	ATTGACAGGATCATCCCCAG
Tea_ILP993	TGCTCTTGTTTTGTGCCAAG	CGATGCTGCCTCTCAAAGTT
Tea_ILP994	TTTGTCCAAAGTGGTGAGGA	TGACAACCCACAGTCCAAGA
Tea_ILP995	GCATTCTGGTTCTGTTCTCTCA	GCTCCACAACCTCCTTTGAT
Tea_ILP996	TGATGAGGTTGTTGCAGAGG	TGGATGAATGCTTCCTTATCCT
Tea_ILP997	AAGAGCACTGGACCACCATC	CCTCTGCAACAACCTCATCA
Tea_ILP998	AGCCCAATCTTTCCACCTCT	CCTTCGTTGAACAGGCAACT
Tea_ILP999	AAGGGACTCATCAGTTCTTCG	AAACTGCCAAGAAGGCCATA
Tea_ILP1000	CCACCGGTTTCTGAAGATGT	CGCCTCCTTCTCTTTCCTCT
Tea_ILP1001	CAACGACAAATCCATGTAGAGG	CAGGGCTCCAATGGTGTTAC
Tea_ILP1002	GGAAGTGGCTCCAAAATCAA	CCTTGCAACTGGGACTAGTGA
Tea_ILP1003	ATCAAGGATACCCAAGCACG	TTATGCCGGAGGGTTACTTG
Tea_ILP1004	GTGCCAAAAATGGTTTTGCT	AGAACCTTCTTAGCCCCAGC
Tea_ILP1005	CGATCACCAACAAATGCAAC	CTTGTGCTGTGCTCGACATT
Tea_ILP1006	TTCCTTGAAAAGGGCATTTG	ATGGGTGAGTGGGGATGTTA
Tea_ILP1007	TTGTCCTCGATGTGAATGGA	ATGACCAGACACCCACACAA
Tea_ILP1008	TGGAAGGATTACTCACATGGAA	GCCCAGGCTTTGAGTGTCTA
Tea_ILP1009	CCACGATCAGCTCCAAGTAAG	CTCCTGAAAAGTGGGATGGT
Tea_ILP1010	TCCTGTTGGAGCACAAACCT	TGAACCGTATCCAGAGCAGA
Tea_ILP1011	GGAGCTTCCTCACTGGACTG	AAAAGCACCAACACCCAGAC
Tea_ILP1012	AACCTGGATGAAGAGCGAGA	TTGCAGAGCTTTCATTTTCTGA
Tea_ILP1013	GGAACGGGTAACTTTGCTGA	TGCAATGGCTTCGAATACTG
Tea_ILP1014	TTTGAGGCATGCTCTATCCA	TTCGACGCTGCAAAATACTG
Tea_ILP1015	TGGAGGTGCTGTCAGAGAGA	CTGCTCTTCCACCAAGAAGG
Tea_ILP1016	TGAGGAATGACGTTGGTGAA	TTCTCTTCGCATGTCTGTGG
Tea_ILP1017	GTCTTGCAGCAGGGAATCAT	GAAGCTCGACCCTGCTCTAA
Tea_ILP1018	GCATGCGTTATTGGAAGTTG	ATGACGAACGAAAAACCGAC
Tea_ILP1019	AAGAAATTGAATTGGCGGTG	TCAGGCCCAGAATTAACCAG
Tea_ILP1020	AGCCCACAATTATATGGGGA	GATTTGGACAAAGCCTGAGC
Tea_ILP1021	TTGCAATTGAGAATTATGCCC	TCAGCTCATTTGCTTCTGTCA
Tea_ILP1022	AACTGAAGCCCGTTTCAAAG	TGTCCAAGTGAATTGCCAAA
Tea_ILP1023	GGTGTAACCCAAGATCCCCT	TCCCACTGTCGATGTCTCAG
Tea_ILP1024	CCACATAGCCTCTTGCTTCC	AACGCTCCATTCAATTCTGG
Tea_ILP1025	CAACAACTTGAATCTTGGCG	ATCGTCCTCATTCGCATTTC
Tea_ILP1026	GGAAGGAATTAGTGCCGAGG	CACCATGTTGAGGGAATCCT
Tea_ILP1027	AGAGCATCATCTGCTACAGCC	GCCAAAGGTTATCTCCACCA
Tea_ILP1028	TCCGCGAGAAAATCCACTAC	GGAATGGAGAGTCAGTCAAAAGA
Tea_ILP1029	TCCTTGTTTTTCAGCTTGCAT	TCAGGATATTGATGCTTGCC
Tea_ILP1030	TAGAAGCTGCTGCAAGGTCA	TGCTAGAACCACACCAGCAG
Tea_ILP1031	AGGCTTCAGGTTTAGCACCA	AGTTGGTGATCGAATGGCTC
Tea_ILP1032	AACGAGCCACCACGTGTAAT	GCGTATTGCAAGCAAAATCA
Tea_ILP1033	CGCCATTGATGTATGGACAG	TATGCATCAGGGAAGAACCC
Tea_ILP1034	ACACACATGGGAGCCCTTAC	TGGGCTGAGTGCAGGTTAAT
Tea_ILP1035	TTCTTCCTCGCAAATCCATC	CATTCCTCATACTCGCGGTT
Tea_ILP1036	TCACATTCCCCACAGGATTT	TTGACACGATATGCGAGCTT
Tea_ILP1037	TCATACTCCTTCCGACCGAC	CAGCAACAAATGGAAGCTGA
Tea_ILP1038	CGGACTGATCTCCACATGAA	TCGGTATCCACCATTTGTCA
Tea_ILP1039	CGAAAGGACTGCTCACCTTC	CTTGTGGCCATCTCTCCAAT
Tea_ILP1040	GCTTCGCAGAGACGTAGAGG	AACTCTTCACACCGACGCTC
Tea_ILP1041	GACATGCTTCCTCCCCTACA	TTGGCTACCATTTCCTTCGT
Tea_ILP1042	ACCTATGTCCTGCATCCGTC	GGAGCTGGAAACAACTGAGG
Tea_ILP1043	CCTAGCCAGCCCTAGATGAA	TACGGCAAGAAGCTGTCAGA
Tea_ILP1044	CAACTGCATCAGGGTAGCAA	CCTTGGGACAGCATGATAGG
Tea_ILP1045	TCTGAGCTCTCAACACTGCG	GCAGCATCGAGTTGGATCTT
Tea_ILP1046	CCTGAAGATGCAAAGAAGGC	CAGGGGTCGGAGTAGAATGA
Tea_ILP1047	TGCTTGAAAATCTGATGGAAAA	GGGTCTTCCCTGTTGACAAA
Tea_ILP1048	CTCCTTGGTCCATCAGCATT	GCTCTTCGTTGAAGGATTGC
Tea_ILP1049	GACAGGTCTTCGTTTGACCG	CTTAAGCTGTTGCTGGAGCC
Tea_ILP1050	TGGCAGAATCAGTCTCAGGA	ATGAACATGGTTTCCGTGTG
Tea_ILP1051	TCACACAACCACAGGGTGAT	GTGTGAAAGTGCCCATTCCT
Tea_ILP1052	TCGAAGCAAACTATTCCCCA	AATGAATTAAGTTGGCTCCGC
Tea_ILP1053	ATCATTAATCCCCCTCAGGC	ATCATATTGCTCTGAGCCCG
Tea_ILP1054	TGATGTTTGTGCCTCCTCAG	CGTTAAGGAGTTTGTAGAAAAGCA
Tea_ILP1055	GCTGCTCCCGAGTACATCAT	TTGATAAGCCAAGCATGCAG
Tea_ILP1056	CCAAATCATGTGATGCTGGA	CCAAGAACAGCACATGGAAA
Tea_ILP1057	TTCTGTGCCACAAACATCGT	CGCTTGCATAGTGTGGCTTA
Tea_ILP1058	GCATTTCTTGATCCTCCCAA	GTCCTCCGGAACATCTTCAA
Tea_ILP1059	CCAGTCAATCGCCAGAGATA	AGCTTGCTTGGACGTGCTAT
Tea_ILP1060	CCTCGACTCCGTCAAGACTC	TCACCATAGAAAATTGGCCC
Tea_ILP1061	CATCCTGTTGGAGGACCAGT	TTTCCAGCTAGGCGTAAACC
Tea_ILP1062	CTTGCAGCACTTGAGACTCG	GCAATACGTGATGGAGCTGA
Tea_ILP1063	ATCTTCCATTCCCACCAACA	TCACTTCCTTTGGGTTCCAC
Tea_ILP1064	GGGCAAGCCCATATATAGCA	GGCACTCCGTACATTCGTTT
Tea_ILP1065	CACAAATTAATGGCAGGGCT	CACAAGTAGCTTGGGCTTGA
Tea_ILP1066	GAGCCGTTAAGAGTTGTCGC	AGCTGCTTGATCAGCTTGGT
Tea_ILP1067	CCCTACCAACAGGTGGTTCA	TCAGCAAGCTTCCTCCCTAA
Tea_ILP1068	CATGCCAATTTCTGAGTCCA	AAAACAGCAACAAAGGGTGG
Tea_ILP1069	AGCCTTTCCAAAGTCGAACA	GCACCGAGATCTGGAAGAAA
Tea_ILP1070	TGTGCCCATTTCGTCTTACA	TGCTGAGGGCCAGAACTAAT
Tea_ILP1071	ACTGCCTTCAGGGCGTATTA	CCAAGAAGGGGAGGAATAGC
Tea_ILP1072	TGTTAATCACTTGTTGCCGC	CCTCAAGTTGGGGAAGGAAT
Tea_ILP1073	AATTCAGCCATCTGTCCAGC	TGACAGGATGGGCTTAAAGG
Tea_ILP1074	CCATGTTTCCACACCGATAA	ATGGAGGGATTTAACTGGGG
Tea_ILP1075	CGTAAGGGACTGAAAGCTGC	CAAATCTTGCTGCCTCCTTC
Tea_ILP1076	TTGGCATCACCCAGATGTTA	GCATCTTCGAAACCACCAAT
Tea_ILP1077	AGGCCTCTGTCCCCTAAATG	GCATGACCCATATTTCCACC
Tea_ILP1078	ATCTCTCTGCTGCTTCAGCC	CCGCTCTTTTGAAGTTCAGG
Tea_ILP1079	ACATAACCTGTGGACCAGGC	TCCATTTGTGCTTCCTGAAA
Tea_ILP1080	TTTATCTGATCAAAGGCGGG	GGAAAGCATACATCCCATCG
Tea_ILP1081	ACCGAAAGCTTCTTGACAAA	TCCCTCAGGTTGAGGATTGT
Tea_ILP1082	GGAACCTGAGCAGCATCTTC	TTCTCCCGGACACAGCTACT
Tea_ILP1083	CCTGCTTCCTTAACTCTCGC	AGACCCATCAGTTTGCTGCT
Tea_ILP1084	TTTGGATATGCTGGCATGAA	CCCAAGAAGTCCAAGAACAAA
Tea_ILP1085	GATGTCAGGTGCAGAGGTGA	TGGATCTGGAAGTTCAACCA
Tea_ILP1086	ATCACGAACTGCCAGAAACC	GTTTCGAGCGGAAGACATTT
Tea_ILP1087	AAGAGCTTTTCCCGTCCCTA	CAGGAAGCCACCTTAGAATCA
Tea_ILP1088	TTGATGATGCTTCATGGGAA	ATTTCCTCCCCAATAGCTGC
Tea_ILP1089	TGGGGATGATCCTTTCTCAG	TTACTGAGGGCAGCTGGAGT
Tea_ILP1090	ATGGGCTTGGAAATATGGCT	CAACAGGCTCTGCAACAAAA
Tea_ILP1091	TGAGAATATTTGGCCCTTGG	GCAGAAGTCCCAGTCGTAGC
Tea_ILP1092	TGGACTCTTGAATCCCTTGG	GGACTTCGCCCACGATAATA
Tea_ILP1093	CCGGCGCATTGTTATACTCT	CATCATCATTGGGTGGATGA
Tea_ILP1094	GACCTTTCGCTAGACCCAGA	TTCCCAGCAGTCTTCAGTCA
Tea_ILP1095	CGAATTCGGATTGAGGAAAA	AGGCATTGACCCAAACACTC
Tea_ILP1096	TTTAATGAATTGCCTTGGGC	CGTAGCAGACTGTGGGATCA
Tea_ILP1097	GCAGGAGACCTACTGGATGC	AAAGCGACAGTAGCCAGGAA
Tea_ILP1098	CTTCCGACACTGATTCCGAT	ACAATTCACTCATGGCCTCC
Tea_ILP1099	GCGACACTTGGAGAGCCTAC	ACTTTGCCGAAAAACAATGC
Tea_ILP1100	CCCTGCTCTTATTTGTCAAGG	TCGCAACTTTCTCAGGTGTG
Tea_ILP1101	AATTCGCAAACGACGATACC	CACGATAAAGCTTTCCCCAA
Tea_ILP1102	GGCATTTCTTTCACCACCAT	AGTCCACATGCCGAGGTAAG
Tea_ILP1103	CGAGGCAATGTTTGCAGAT	TTGACCCAGGTATCCCAAAA
Tea_ILP1104	ACGTTTGGCAACACCAAGTC	ATTTGTTGCCCCTGGTACAC
Tea_ILP1105	TCCTCTGTTGCGAGAAACCT	ATGTTGCCGCTTTGTCTCTT
Tea_ILP1106	AAGATTCACCAGAACGTGGG	TACCGTTCTATTTCGGGCTC
Tea_ILP1107	TGTGGTGATTTCCCTGACAA	GGGCCATCCCTGACAGATA
Tea_ILP1108	TGATGATGAGGATCGGAACA	CAAGAGTTACCCCGTTTCCA
Tea_ILP1109	ATTTGCAAAGTTGCCATTCC	GGAAAGACGTTGAAGGATGC
Tea_ILP1110	GGCCTCATTCAACAGGAAAA	TGCATGGAAGTTGAAACCAA
Tea_ILP1111	TTGCCACAAGCAAGATCAAG	CGAATCAAACTCTAGAAGAGCGA
Tea_ILP1112	ACGTAAGGCTGTCCCACAAC	TGTTATCCTTGGATTTGGGC
Tea_ILP1113	ATACCGGAAATGAGTGGCTG	AAACGCTTCGGCTTGATTTA
Tea_ILP1114	TCTTCCACACACCATCCAGA	TTTTCCGGCTTGACTTCACT
Tea_ILP1115	CGTCCCATTCACAATTAGGG	AACCGAATTTGAAAACGCTG
Tea_ILP1116	AGTAGGGTTTTTGCCTCCGT	AAGTACCGTACCCGCACTTG
Tea_ILP1117	CAAGCCCCTTTCCATCAATA	GAATGGCAAGGACAGGGTTA
Tea_ILP1118	TTGGAGGAAAAGATCATCGG	CTTTGATGGCTTCTTCTGCC
Tea_ILP1119	TTCCGAGTCTGGCAATTCTT	GCCTGTTATTTCCCTCTCCC
Tea_ILP1120	TGAGGCATCCCAACATTGTA	TCCAGATGCGTATTCCATGA
Tea_ILP1121	CCCACCATAAGGATCACCAG	CTTGGACTGGCTTTTCTTCG
Tea_ILP1122	CTGACTGCAGCATTGAAACC	TCCTTATGGTGGGCTGGTTA
Tea_ILP1123	CAGAGATCGCTAATCCTGCC	AGAAATTCCACGCCATGAAG
Tea_ILP1124	GATCAGACAGCCCACCAACT	CAATTATGCGAGCTCTTCCC
Tea_ILP1125	CCGCGGTGTCTCTAAAGAAG	GAAAACGAGCTTTTTGCTGG
Tea_ILP1126	TCTCAACTTGTTTGGACCCAG	CAGAGCTCCATCAGCATCAA
Tea_ILP1127	TCCAACTGGGCTCTTAATGC	ATGCAGAAACCACCAACCTC
Tea_ILP1128	GAGCTGGGCAAGAGTACCAG	TTGTGAGCCATTGGAATCAG
Tea_ILP1129	GGCACAAATGTCTCTCGGTT	GCATGAACAACACCTTCCCT
Tea_ILP1130	ATGCCTGGATTAACTGAGCG	TGACAGAACCCAAGGAAAGC
Tea_ILP1131	GTCAAGCGGGAATGCATATT	TGCAAATGCAATCATGAACA
Tea_ILP1132	ACATTGTCACCCCTCTCCAC	CTTGACTGCACTTGGGATCA
Tea_ILP1133	GGGAGCAGTACTGGCAAGAG	AACCCATCAAGCCAACACTC
Tea_ILP1134	GGCCTAAACTCCCTCCACTC	GGAGTGACAGCCTTTCGTGT
Tea_ILP1135	CCAAGGACCTGAAACAGATCA	CATTGGCTGCAAGTGGAATA
Tea_ILP1136	GCTTTTGTTGCGATTTAGGG	CAAGGGAAAGAAAATGCCAA
Tea_ILP1137	GCTGGGGGTGCTGATATAAA	TCAAGATGCACAGCCTTGTC
Tea_ILP1138	GCTCTCCCTAAGTGTGCAGG	ATGACATGGACGGAAATGGT
Tea_ILP1139	CTCTTGCCATAGTTCCCCCT	CCATCCTGAAGTCCTTCCAA
Tea_ILP1140	ATATCATGCGAATGGGTTGG	ATACGAGCTGTTGTTTGGGG
Tea_ILP1141	TAGCAAACCCATGTTGCTCA	GTGCAGGCTATTTTCAAGCC
Tea_ILP1142	CACAGTGCAGGGTATTGCAT	TTCTTTGCAAGTCCACCACA
Tea_ILP1143	TCTTGCTGGAAAATGGGAAC	TGGCCTCCATCATAGGATTC
Tea_ILP1144	CAACATACACGACTCCCACG	CACAGGGTTCTGCTGACAAA
Tea_ILP1145	AAGTTCTGGCAGTGGTTGCT	CCAGGATGGTACCCCTCTTT
Tea_ILP1146	GGTCCATCATCAGGCAAGTT	TTCTTAGGATTGGGCAGTGG
Tea_ILP1147	CAACCAGTGAATGATCAGCG	CAGGGTCAATGCAACAACAG
Tea_ILP1148	CATGGGGATCACAGGTTGTT	TGTTTTCAGACCAAGGAGGAA
Tea_ILP1149	TCCCACAAAACACAAAGCAA	ATGGGTTTCAGGAGCCTTTT
Tea_ILP1150	CTGGCAGAAAACAAAATGGG	TGACATTCTGGTTTGACATTTTC
Tea_ILP1151	ATACGGGGAAGTTTTGAGGC	GAGTGCCATCATGCACAACT
Tea_ILP1152	GATTTGGTCCTCTGCTCCAC	CACTTCCATGGCATCATTTG
Tea_ILP1153	TTGCCTTTCCGATCATTAGG	CCTCTGCTGGTCGTTCTCTC
Tea_ILP1154	TGGGAGGAGGTAGCTCAATG	AAACTCGTTCCTCATCCCCT
Tea_ILP1155	GTCAGAGCCATGTCAAGCAA	ACATAACCAGCTTTGTCGGC
Tea_ILP1156	CCTGTTCTGCCTGGTTGTTT	AAAAAGCGACGAATCTCAGC
Tea_ILP1157	AAGTACTGCGTGAGGGATGC	AGCAGACCGAAGCTGACATT
Tea_ILP1158	CTTCGACTGAACACCCTCGT	GGAGGTGCAAACCACCTTTA
Tea_ILP1159	GTGCCTACTGGGGTCAAAAA	TACGGTCCTCAGGAATCTGC
Tea_ILP1160	CCCTTGCAGAGGCTTGATAG	CATTGGCATTATGGCATCAG
Tea_ILP1161	CACGCTCCAATTTTCACCTT	CATGATGAAGTGTCATGGCTG
Tea_ILP1162	CTAACGTTGACCAAGCAGCA	GCAGAAGATTATGGTTAAAGGTGG
Tea_ILP1163	TCAAACCAAGCTTTTTGCCT	AAAAACTGGAAGCTCCTCGC
Tea_ILP1164	TGGATAGTGCTTTTCGAGCA	TCCAACAAGTTTTGCCAGC
Tea_ILP1165	AACGTCTGCCTCAGGAAAAA	AGATTTCTCAGCAAGGTGCC
Tea_ILP1166	ACTGGATTCCCATGGATTGA	AAAACATGCAACACAATGCC
Tea_ILP1167	GAGAACATGAACTCCGCCAT	GCAAGCTTTGAAGATGGGAG
Tea_ILP1168	AAAATTGCAGTTGAAGGCGT	CCTGATCAAATGCTGCTTGA
Tea_ILP1169	CATGGAACTAGCGGAGGAAA	CCTTCTTCTTGACAGGGCAG
Tea_ILP1170	GCTCGTACTTAGCTGCTGGC	CCTCTGAAGCTCCTGTGCAA
Tea_ILP1171	GCCTAATGAAGCAAATCTCCA	TTCACTGGCATACCTCCTCC
Tea_ILP1172	TTGTACCTCGGATCTTTCGG	CGTCAACAAAACTCGAAGCA
Tea_ILP1173	GAGTGAAACAGGGCCCACTA	TTGCATCCAGATTTTGTTGG
Tea_ILP1174	AGTTCCAACCATTGGGAGAA	CTAACCAACCTGAGTCCCCA
Tea_ILP1175	GTGCGAAGAGCTTTTGCTTC	AGGTTGCTCTTAAAGCTGCG
Tea_ILP1176	TGGAGATTCCAAAAACTCCAAT	CCAATTAACAGGGGCAATGT
Tea_ILP1177	AATTGGGCACTCTGGTTCTG	GGCTTTATTGCTTGATCCCA
Tea_ILP1178	TCAACACGTTTGCTTTGGAA	GAGAAAGGAATCACCCCACA
Tea_ILP1179	TGTTCACATCGTCCCCAGTA	GACAATCCGGGCAGTTTATG
Tea_ILP1180	GCCTCGCCTGCACTATTATC	CTCCAGGGACCTCAAAATGA
Tea_ILP1181	ACAAGCTCCCAAAGCACAAT	ATATCGTTGGATGGCTCCAG
Tea_ILP1182	GGCAGGCCAACAAGGTAATA	CTTCCAACTTCCTGGATGGA
Tea_ILP1183	GTTCAGCTGGACAGAAAGCC	GACTCCATTGGGTTGTTGCT
Tea_ILP1184	TATGTGCTGTTGGGGTCTGA	TGCATCAGGGTCATCTTGAA
Tea_ILP1185	TTCATCTATGGAGTCATGCCC	CAACCAGCCTTTGATCATCC
Tea_ILP1186	CGCAGATTTGGCTTTATGGT	GAGCAACAGGAGAAACTGGG
Tea_ILP1187	AGGACCTGGTGTAAGGCTCA	CTTCCACCCAACAATTGCAT
Tea_ILP1188	CTTGAGCTAGCAGGCATGTG	CTCAGGTCCTCCACTTCAGC
Tea_ILP1189	ACTTCCAACAAGGCATCCAC	TGCTGACATGGGTGATTCAT
Tea_ILP1190	TTTGGAACCTGATTTCCCTG	TCCTCTCGACTCTCAAATCCA
Tea_ILP1191	CGACAAACAAGCTGGGAAAT	GATTTTGTTTGGCTCGCTTC
Tea_ILP1192	GGCTGGGAATATGCTCTCAA	TTTGCAGAGCACTGAGGTTG
Tea_ILP1193	TAAAGGTTACCGGAAGGGGA	AAGAGGACCATTGCCAGTGT
Tea_ILP1194	ACGATGAATCCCAAGAATGC	ACTATAGCTTGCCTCCCGGT
Tea_ILP1195	TTGGAAGCTTCAGGTCATCC	TGCAGGTTCCTCATGTCAAC
Tea_ILP1196	CATCATGAGCTCAAAAGGCA	TCCTCGTCATTTTCGGAATC
Tea_ILP1197	TTGCAAATGAGCTTGTTCAGA	GCAAAACCTCATGGTCTGGT
Tea_ILP1198	AGTCCAGACACCGATGATCC	TGCAGCTTCAACACTATCCG
Tea_ILP1199	TCCTTCAATTACTACTTCCTGCC	TGATATGGCTCAGTTGCTGC
Tea_ILP1200	TCATTGCCTCCAATCATCAA	CATTTGCATCCAAGGGAACT
Tea_ILP1201	TTCATCCGTGTGATGTTGCT	CAAAGGCAAAGGCTTCAGAG
Tea_ILP1202	GTACGGGAGTGCTTTGGGTA	TCTTCTCGACTCCCACCATC
Tea_ILP1203	TATTTTTCAACGGTTGCCCT	TTGGATGGAAATGGTCTCAAG
Tea_ILP1204	CAATTCCACCGTCAGTACCC	ACGCTTGCGAGAGACAGAAG
Tea_ILP1205	TGTCAGAGTGTTGGGCTGAC	GGGGCTTTAGGAAGTGGGTA
Tea_ILP1206	ACCACGTGCTGTGTCAACAT	GTCAGCCCAACACTCTGACA
Tea_ILP1207	GCCCTTTGGAAGAGTGACAG	TGCCACATTTCCAATCAATG
Tea_ILP1208	TAGATTTGGGTTGGGAATGC	CGACTTCGGCTACTCAAAGG
Tea_ILP1209	GGGTGAAACTGACCAAATGAA	TAAAAGCCACACCAAACCCT
Tea_ILP1210	GAGTGGGATGAGAGCTTTGC	CTTTTGCTTTCGGGTAGCAG
Tea_ILP1211	CGGTGACAACAAGAAGCAGA	CTTTTTGTTGGGGTGATGCT
Tea_ILP1212	GGTCCACAGCAACAAAGGTT	TTGCTATATGGGGTCTTGGG
Tea_ILP1213	GCGCATAATCCACAGAGACA	TTTTTCTGGGAGCCATTTTG
Tea_ILP1214	GTGGTGTGTACCCGAATTGC	ATGGAGATCATTCCAAACCC
Tea_ILP1215	AGGAAGCGGTCATCATCATC	CGGCCATATCACTGTGTGTC
Tea_ILP1216	CCAACTAGTGCTGGATTGAACA	TCTTGGCTCGTTCCTCACTT
Tea_ILP1217	TGTTCAGTAAGCCTGAACCTTG	CAGTGGGAGCAGGAGACTTT
Tea_ILP1218	CATTGGAACAAGCAGAAGCA	CCACAACTGGCTCCTCAAAT
Tea_ILP1219	TGGTGGCAAAAGGGAGATAC	ACCCCCATCATCTTCATCAG
Tea_ILP1220	CTGTCACGGATCCACAGTTG	GAAACCCAGCCATGTTCATC
Tea_ILP1221	TCTGGTGCCTTCTCCTTCAT	TCTTGGGTGTCCCTACAAGC
Tea_ILP1222	GCTGAGTTTCCTTTGGCAAG	CAAATGCATAATGTGGTCGC
Tea_ILP1223	ATGCTCGACATTTGTGGTGA	GACAAGGAATTTGCAGGCAT
Tea_ILP1224	ATTCCTCTCCGATTCTGTGC	GGATGCAAGAACATTTGAAAAA
Tea_ILP1225	TTCTTTCCCACCAGACCATC	GCAGAGAAGAACATGCGTGA
Tea_ILP1226	TGGATTCAAGGAAGCCAGTT	TACAGGAAAGGCTGGAATGC
Tea_ILP1227	TGCAGAGATTCATCGACCTG	TTTGCATAACCCGTTGCATA
Tea_ILP1228	AAGTGTTCCATGCCAAAAGG	CAATGTGACTGATTCCCACG
Tea_ILP1229	CCTCGTTGAGCCATAGGAAG	CTGGAACTAATGCGGTCTGA
Tea_ILP1230	TCCATCAACTGGCAGTGAAC	GGCATATTTTGTGGGCAGAT
Tea_ILP1231	TGACCGAGTGTGTAGCCTTG	TCCTGCTTTGTCCCTCTTTC
Tea_ILP1232	GACACGAAACTCCTTCCAGC	AAAGATTGACGATTGCCCTG
Tea_ILP1233	CAAGGACCACTTCCTTCCAG	CAGGGATGGCGTCAATAAAG
Tea_ILP1234	GATGCCAATTCCAATTCCAG	GTTGGTTCATTTACTGGGGG
Tea_ILP1235	GGTCTGAGAGGAAGGAGGCT	AGTAGGAGCCAAGTCAGCCA
Tea_ILP1236	CGGAAGAGTAGCTCCGATTG	GGAATACTGGCGAGTGAAGG
Tea_ILP1237	CCAAGTGGTGGTGGAAAAGT	ATATTTCCGCAAGGGAAACC
Tea_ILP1238	GGCAGCTTCCTCCTTAGCTT	AATGGAATATTGGGATCCAGG
Tea_ILP1239	TAATGCCCACCTCCATTCTC	GCCATCTCTCGAAAATCAGC
Tea_ILP1240	TCCCTTCCTACTGCCAGAGA	CCCACAAGTTGCAACAAAAA
Tea_ILP1241	AGGTGTTGGGCAATGTGATT	CCCTCAAATTTTAAGCTGCG
Tea_ILP1242	AAGCATCCACACAAGCTCCT	AAGGGCAAGATTGAGAGCTG
Tea_ILP1243	ACAGTGGCTTTGGTCAGGTC	TGCTTTTGTAGGCCTTGGAG
Tea_ILP1244	GCAAGAATTTGCTCACCTCC	AATGCTTTGGCATGGTGTTA
Tea_ILP1245	AAAGTACATCCATGCCTGCC	GGAATCGACAATTTGCTGGT
Tea_ILP1246	TGGTGCCAACAACAGGATTA	TGTCAATGGATCAGGATGATG
Tea_ILP1247	GCCACTACCTGAGTTTTGCC	ATGCTCCTTGGACACATCAG
Tea_ILP1248	TGCTGAAACCGGAACCTATC	TGCTTTTTCTCTCCATGCCT
Tea_ILP1249	GAGGAAGAGGTCAGCGTTCTT	GAAATCCCTCTCCCTCTTGG
Tea_ILP1250	ACCTCTTGTCGGTGAATTGC	TCATCGCCATTGTAGCTGAA
Tea_ILP1251	GTGTCCGGAACGTTCTTGTT	GGCCTAGTGCTTGAATGGAA
Tea_ILP1252	ATTCAGGCGCTATCCCTTCT	ACTGCTGAGAAGCGTCCAAT
Tea_ILP1253	GTGAGGAAGAGCAATCGAGC	CGAATTTGTGTCCCCACTCT
Tea_ILP1254	AGATTGATGGGTGCAGATCC	GGGCAATCTCCAGTGTTTGT
Tea_ILP1255	GGAAGGACAACGAGGAACAA	CGAAGCTTCAGACAAGTCCC
Tea_ILP1256	CTCCATTTCTGATGGGCTGT	GGATCGCACTGGAAGGATTA
Tea_ILP1257	ACAAAGCAAGCACTCTTCCC	GGGTACTCGTGCCAGTTCAT
Tea_ILP1258	AGCAAGGACTGTCTGGAACAA	TATCTCTTGCGGGAACAACC
Tea_ILP1259	ACCGGTTGGACTGCTAAGAA	ATTTTCATGGGGCTTGTTTG
Tea_ILP1260	TCGAGCACCCTTAGTCCAGT	GGCAATTCACACGTCACAAC
Tea_ILP1261	TACGGATGCAGTAACGCAAG	ACCAAGTACCGATTGGGATG
Tea_ILP1262	GAGTGAAAACCAGGCTCCAT	GACAGACGGACTTGCCTCTC
Tea_ILP1263	TCGGGTTGTTCCATCTCCTA	AGGGCCCCTTGTTATTCTTG
Tea_ILP1264	CTATTTGGACGGCCGGTAG	TAAACACCCCAGAACAAGCC
Tea_ILP1265	ATTTCCCGTCTTCCCTCACT	GAAGACGGCTCACACATTGA
Tea_ILP1266	CATGGGAAATTGAGACTCCG	AGCGCTCGGTTTTATTAGCA
Tea_ILP1267	TCGCAACACAAATAATCCCA	GGATACTCTCCAGCATCGGA
Tea_ILP1268	AGAGGAACGCTGCACAATTT	AGCCATTTGAAAGAGCTCCA
Tea_ILP1269	ACCCACTCAGCCAATGAGAC	GGGACTTATCGTGGCAGAAA
Tea_ILP1270	GAGCCGCCTTTTTGTATGAA	ATGTGGACTGAGGCTTGGAG
Tea_ILP1271	TCAGCGATACAGAATCAAAGGA	TTCTCACGTTTTGAGGGGAC
Tea_ILP1272	CTCCAGGAGGAGGACATTCA	AGTGTCTCCACTGGAATCCG
Tea_ILP1273	ACCCCGTCACTAACTGATGC	GAACTTGACCATCCATGCAA
Tea_ILP1274	TCAAGATCAGCGTCTTGGTG	TTGTAAGGTGAGGGTGTCCC
Tea_ILP1275	TTCCCCTTGATATGCCAGTC	CATCTGCCTTTGTAGCAGCA
Tea_ILP1276	CTGAAATTTGTTCAGCACCG	GATCTTGAGCAGCCTGAACC
Tea_ILP1277	TGGCATGCTACTGAGTGGTC	CAATAAGTTCAAGTGGCCAAGA
Tea_ILP1278	CTTTGCTGAATCCTCTTGGC	CCAACATGAGTGATGGATGC
Tea_ILP1279	ACTTTTGCGTTCCACTGCTT	ATTGTACTTGGAACGGCGAA
Tea_ILP1280	GGCAACAAATCCTGAACCTC	GGATGACAGCGTTGATGATG
Tea_ILP1281	TGGTCCAGCAAATCCTGAAT	CTCCAGGTTTCTTCCATCCA
Tea_ILP1282	ACGCCATCACTTGGATTCTC	GCTTCGAAAGAAACCGATCA
Tea_ILP1283	ACGGGCAAACAAGCTAAAGA	TGCATCCCGGTACAAGTTCT
Tea_ILP1284	CCTTTCCAGGTATCCCGAGT	TTTGGAGGTCATTGTCCCAT
Tea_ILP1285	AAGCCTCTGCGTGACCTAAA	GGGTGAAGCACAAAACACCT
Tea_ILP1286	GGAATTGCCCTGCATTGTAT	TCCATTTCAGGTGTTCGTGA
Tea_ILP1287	TCCACATTCCTCCTCTCCAC	TTTGGTCAGAAATTCACCCA
Tea_ILP1288	CCATGTGATAAGAGGAGAAGCA	GCTTCCACAAAATGTCAGCA
Tea_ILP1289	AAGTCCAAAGCTGGCCCTAT	CTCTCTGCCATGATCCAACA
Tea_ILP1290	GGCAAAGAAATCACCAACCT	TTTGATATTAAAGTGAGCCCTGT
Tea_ILP1291	AGCAATTTGCCACACATGAA	TGAAAAGGATTATGTCTTCATTCC
Tea_ILP1292	GCAATGAGGTTTTGGATGCT	ATCCTCCTAGCTTTGTGGCA
Tea_ILP1293	CACTAGGCCTCATTTGCTCC	ATCAGAAAGATGCATTGGGC
Tea_ILP1294	CAACCATGCATCTCAAATGG	CTTCCCTGCTCTATTTTGCG
Tea_ILP1295	CCAAACTCCCTAGGGCTACC	GACCCATCCAGATGTTCCAG
Tea_ILP1296	GGAAACATGCCGTTTGAAGT	ATTATTTGGTGCACCCCCA
Tea_ILP1297	CCGGTACACCTCTTGCTTGT	ATTTTCCGAAAGGTATGGGC
Tea_ILP1298	CTGGACCACCAAATTGCTTT	ATCCCTTGGGATTGTGATGA
Tea_ILP1299	ATGCTAATGAAGCCCAGACG	ATCGTGCATGATGGCTGATA
Tea_ILP1300	AATTCTGGCATTGGTTTTGC	CTCCCCTCTCCTTATTTCGG
Tea_ILP1301	TTTCACTGTCCAATCGAGCA	GGCTGATGCAGGATCAAAGT
Tea_ILP1302	TCAGGGTTCACCTTCACACA	CCATCGTATTCCCAACTTCG
Tea_ILP1303	GAATGTCCAGCTGACAGCAA	TCAATTACGTGAAAGTGCTATCTT
Tea_ILP1304	CAACATCAAAGGAGTCGCTG	TAGATTGCTGGAGCATCACG
Tea_ILP1305	TGCTGGTTTGGCAACATTTA	AAGATTAACCCTGAAGCCCC
Tea_ILP1306	TTATAGGACCTCCACGGCAC	TGCTGCTTGGTTATTGTTGC
Tea_ILP1307	GGTACTTTGTGTGGTCCGCT	CTACCAGGTCCCAGCACATT
Tea_ILP1308	TGGTAAGCTTGGGGATTGAG	ACTTGTCTGGGCACCAATGT
Tea_ILP1309	GGAGGACAATCTTGGACAGC	AAAAGAACAGCATCGGTTGG
Tea_ILP1310	TCCTTCTGGGAGGTTTCTTT	ACCTTGCAACGTCCTTCACT
Tea_ILP1311	TCAGGCAATCCTAGCTGCTT	TTCAACTTTTGCACGCAGAC
Tea_ILP1312	CTTCCATGTTTGTTGGCCTT	AGGTTCGAGAAGAGGAAGGG
Tea_ILP1313	TGCTTGTGTTTTGGATGGAA	TTCAGGTAATTGTGGTGGCA
Tea_ILP1314	GTATTTCCCGATTCCGGTTT	TTTTCGTAGTCGGGTTCTGG
Tea_ILP1315	CGGCTCTTTTAGCCATTCTG	ACTGCAACAATAACCCCTGC
Tea_ILP1316	TCTGTCTCAGCAAGACGCTG	CAGTAAGGGCCAAGTTAGCG
Tea_ILP1317	CAATATCACCCTGTTTGGGG	CTGAAAATGCAGTTCGGACA
Tea_ILP1318	CCAGTTCTCTTTCGGGGAAT	TGCAGATCCAATGAGTGAGG
Tea_ILP1319	TCAGGAAGCCATTCTGATCC	AGCTCCTGGAAAACCCACTT
Tea_ILP1320	ATCTGAGCTACGGGATCAGG	TTATGCTGCTTCGAGTTCCC
Tea_ILP1321	TCTTGCTTAGAGAAAAATGCAA	GATCAAGTGTTGCAGATTTGAAG
Tea_ILP1322	TTTTTGCAAATCTTCGAGCA	GGACACATGGTAAAGGGTGC
Tea_ILP1323	GAAATGCATAAATTTGAGTCCCA	TGGGTGACCTTTCAAACAAA
Tea_ILP1324	GAAGAGTTCATCGCTCGTCC	ATTGGAGACTCGAAGGGGTT
Tea_ILP1325	GGTTGCAGAAAATATGCAAGG	CCATGGGTAACATTTGAGGG
Tea_ILP1326	ATGTAGCAGATGGATTCCCG	CTGTGGTATCATGCATTGGC
Tea_ILP1327	AACAAATCCCGATCCCCTAC	GGAATTGTTCTCTCCATTTGGT
Tea_ILP1328	ACAAAATATCGTCGCTTGCC	TGGTATCTCCCGCTAGAACG
Tea_ILP1329	TCCACTTCTCAAACTTGGGG	CCTGGCAACAAACTGAAACA
Tea_ILP1330	AACCGCTTGTTCCTCTCTGA	CTCTCCATCCTCAAAGCCTG
Tea_ILP1331	ATGCTTTCTCCTGTGTCGCT	GTAAGTCCTGGGGCATCAAA
Tea_ILP1332	AAGCAAATCAATGCAAGCAA	GCAGATTCTCCTGCCTCATC
Tea_ILP1333	CAAGTTCTCTCGTTGGAGCC	CGGTTGCTCTAAGTGGAAGG
Tea_ILP1334	AAGATGGAACGTTCTGGTGG	CCTGGTTGACCGTTTATCGT
Tea_ILP1335	GGCGACTATTGGCAGAAGAG	TATCCACAATGGTGAAGGCA
Tea_ILP1336	TCCCAATTGAATCAGCATCA	CTTCTGATGGCTTGTGGGAT
Tea_ILP1337	GTTGGATTGACGGGCTTAAA	TGGTTGGGGTATTATGAGGG
Tea_ILP1338	CCCGTTCCCCATTAGAAAAT	CATAGAAAAGCTGCAACGCA
Tea_ILP1339	TTCTGTTGGCTTCGTCAGTG	CCAAAGCAACTGCCAAAGAT
Tea_ILP1340	AATCCCTGTCCACAAACCTG	GCTGAAGGTAATCTGCTGCC
Tea_ILP1341	TGTCCCTCAGGTCTCTCTCC	GGGGAATCCTATCGAATGCT
Tea_ILP1342	CTAGGATTTCCTCGCGACTG	GATCCAAGGCTGCCTGATAA
Tea_ILP1343	TATTGGACACCAGCCCTCTC	CTGGAATCCGTCATCGAAAT
Tea_ILP1344	GGTGTGCACTTCTTCCATCA	GCTCTAGTTGGGAAAGGGCT
Tea_ILP1345	TCTCTCCACAACTGCAGCAT	TGCTGTATTGGTCGTCGGTA
Tea_ILP1346	GGAACATAAGGGGCCAAGAT	AGGGAGCTCTGCAATTTCCT
Tea_ILP1347	GCAGGTGGATGGTGCTAAAT	TTTTCCCTTTCATGTGGAGC
Tea_ILP1348	GAGCTTTTCCATCGACTTGC	CTCACTCCTCCAATCACCGT
Tea_ILP1349	CGCTCCTAATGGAAATGGAA	CTGTCTCAGAATCCCGAAGC
Tea_ILP1350	CCCAACACCCAAAATTTGTC	TGAGCAAGGTGTTCCAAGTG
Tea_ILP1351	AGGCCCATTCACCTTGAAAT	TTTGGGATGGATTTGCTTTC
Tea_ILP1352	CGCTTGATCCTGTTGTTTCA	AGCTCTCCTGGAGGCAAAAT
Tea_ILP1353	TTCCGTCAAGTTCTCCTGCT	ATGAAACTGTTGCCGCTTCT
Tea_ILP1354	GCACAAGACCATCTTGGGTT	CCAGCTCCTTCAAGGTTGTC
Tea_ILP1355	GCAAATGGTCAGATCCAGGT	TGGCGATTCAATACATCAGG
Tea_ILP1356	TCCGAAAAATGTTTTCCACC	TTGGCACTCCACTCGATAAA
Tea_ILP1357	CAGTATCCGGGGCTAGGATT	CTTTTGCCTTGTGATGCAGA
Tea_ILP1358	TTTTGAATTGGTTCTTCGGC	ACGTGATTGCACGAATCAAA
Tea_ILP1359	TGCAGGAGAAAAACTAGGCG	CTCCCTCAGACAACCTTGGA
Tea_ILP1360	ATCTTCCCAAGACATGGCAC	GCACAGACGGTTTGAAGGAT
Tea_ILP1361	GGCTGAAATTCAAGGAGCTG	CCATCCCCATCTACATCACC
Tea_ILP1362	GCGTAGCTCTGATGGGTCTC	ATCTTCTCCCCATCTTCGCT
Tea_ILP1363	AGAATCCTTGGGGCAGTACC	GCAGAGGCTGCCATTAGTTT
Tea_ILP1364	CGGTGGTGAAGTTCTCCCTA	CGTAGTTGTTGGTGGCCTTT
Tea_ILP1365	AATTCCTTGCCCTCATGTTG	AGTCTTTCGACAGCGTCCAT
Tea_ILP1366	GAAAGCTTCAGCTCCAATGC	AAGGAATTTTTCGGAGTGCC
Tea_ILP1367	GAATTGGCAGCCATAGGTGT	TGCCAGCAGCTAGTGCTAAA
Tea_ILP1368	TGATACTGGCAAGCGACAAG	CGAAGTTGAACACGCTTGAA
Tea_ILP1369	CCGTTCCGTTACCTTCTTCA	CGATGAAGCTTCCAAGACCT
Tea_ILP1370	CTCAATGCAAAAGCATCCCT	AAGTTGCTGCCATTTTGGAG
Tea_ILP1371	TCGATGGAGAAAGGTGATCC	AATGCAAGCCCAGACTCAAT
Tea_ILP1372	TGTGCCCACATTTCATAACG	TCTGCGTGACAATCACTCGT
Tea_ILP1373	CTTGAGCATATGGGACAGCA	CCATGAGATGATGAAGCGTG
Tea_ILP1374	TGCAGTTTCATTTCTCCGTG	CACTCGTCTCTGACCCCATT
Tea_ILP1375	CCGGTAGCAAGAAATCGGTA	GGCGCTCTTGATGATGACTT
Tea_ILP1376	ACTATTTGCATGGAGGACCG	TGGCCAACAAGACTTCCAAT
Tea_ILP1377	CTTCAGTCCAGCACCAGACA	TTGATGTTCCTGCCATCTCA
Tea_ILP1378	CCATGCAAGTTCCCTGTCTT	GATAACTGGGAGTGGGCTGA
Tea_ILP1379	AAACTTTCAGTTTGCGCACC	TGGGATGACCACCATAGGAT
Tea_ILP1380	ACAAGATTGGTGGTGAAGCC	CAGCCAAGCCTTTCAGAGAC
Tea_ILP1381	CTGTTGGAAGGGAAGCTCAG	AACTTGCCTTGAATGTTGGC
Tea_ILP1382	TATATAGGCGCCAAGGGATG	CAACTTTGAGAGAGCCGAGG
Tea_ILP1383	CCGTTCCATCGATTTTCACT	GGCTCAACAGAAGCTTCACC
Tea_ILP1384	CGATTATGCACAGGCAAGAG	ACTCTTTGGGCATCCATACG
Tea_ILP1385	TTTTGCCAGACAACAATGGA	GGACACATTGGCCAGGTATT
Tea_ILP1386	TTGTACAAAACCTGGCACGA	TGCCTTTCGGAAGGAAACTA
Tea_ILP1387	TGCTTCTCGGCTACGATTCT	GAGATTGGAGGATCGCTTTG
Tea_ILP1388	CCACTTCCAGAAATGGCTTC	ACATTTTCCACAGGCTCCAC
Tea_ILP1389	ATTCAGACTGGGCTGCAAGT	AAAGAAGGCTTCCAAGAGCC
Tea_ILP1390	GGCTCTTGGAAGCCTTCTTT	TCATACAAGATTGGAGCAGCA
Tea_ILP1391	CTGTTTCACGGATTGTCCCT	TCAGGGCGCAAATATCTTCT
Tea_ILP1392	CGAGGCCTTGAACAAACTGT	TCAATTGCACGGACAACATT
Tea_ILP1393	TGCTGGTGACAAGAAGGCTA	CAGCAACACCTCCAGAAAGC
Tea_ILP1394	ATGCAATGGACCTAAGACGG	ATGACTCCATCCTTGCCAAC
Tea_ILP1395	CAGCTGGTCTTGTTGCAGAG	TGGACAAGCTATGAAGACGAAA
Tea_ILP1396	CATCTCTCTCCTCCCTGCTG	TGTTCTATGGGATCTTCGCC
Tea_ILP1397	GGGAAGATCTGCAAAAGTGC	GCTGGGATTATCAGGTTGGA
Tea_ILP1398	TGTTGTAAGGGGGTCCTGTC	TATGCGGATGACTGATGTCC
Tea_ILP1399	CTGCCCTTCTTTCTGTGAGG	TGCAGCTTAGGGCACTTGTA
Tea_ILP1400	CGAATCTCTGCCTTTTCGTC	CACACCAACGAAATCCTCCT
Tea_ILP1401	TGCTGAAGATGGAAATGCTG	GTCCCCGAAGTCCTTCTTTC
Tea_ILP1402	CTGTGGTGAGACAGGAGGGT	TGAACTCAGTCGTGCTTTGG
Tea_ILP1403	AGACCTCCAGAGTCCAGCAA	ATGAATGTAAACCGGACCCA
Tea_ILP1404	ACTCAATGCTGTTGCCAGTG	CCATATGCAAGTAGGCAGCA
Tea_ILP1405	TGGCATTTGTCTTCTTGCTG	CGATCCATTTGCACATCTCA
Tea_ILP1406	CAGCCTCCTTGAATTCTGCT	AATCAAGGGTGGGTTTTTCC
Tea_ILP1407	CTCATCTCAAGGCACGTGAA	GCCATGGTGATCAAATCCTT
Tea_ILP1408	TGGTACTTGCAAGGGAACCT	CAGGGCCTTCATCCAAAGTA
Tea_ILP1409	TACTTTGGATGAAGGCCCTG	TGGCACTTCCAGTGTTTGAG
Tea_ILP1410	TTCAAACTCGAATCCCATCC	CTCCGTCTACAGCGAACTCC
Tea_ILP1411	CCAAAGGAGTACTACTGCAATCTC	GCTCTTTTGCCCTGAAGATG
Tea_ILP1412	TGGGATATTGTTGCATGTGG	CCAATGCTTCAGATACGTGC
Tea_ILP1413	ACCAAGGTGCCAAGGTCTC	TCACAATTCACTGCCTCCAC
Tea_ILP1414	ATGTTGGGGACATTTGCTCT	AGTCGGTCAGATTGGACTGC
Tea_ILP1415	CCCAGTTTACAACTCTCGGC	TGGGCAAACAACAAAGTGAA
Tea_ILP1416	ACAGCAAGTTCATGCTGACG	TTTTCCGCATTAGCCATTTC
Tea_ILP1417	CGATCAAGGGGACTTCACAT	GCGTTCCTAAGAATCCTCCC
Tea_ILP1418	ATTGCATTCTTCCTCGCACT	TCACAAATCAATTCCACCGA
Tea_ILP1419	CGGCATCAAACAAGACAACA	GAAACAACTTCCGGTTCAGC
Tea_ILP1420	TGGTTTTCCTCTTCCTCCAG	CTCAAAATGGTGGTGCCTTT
Tea_ILP1421	GGTCGCTCCGTGTTACAGTT	CCATACTCCAACTCGGGTGT
Tea_ILP1422	AGTTGCAGCTTGAACGACCT	TCTTCTGCTGCCAAAGGAAT
Tea_ILP1423	TGCATAGGCAGCTTTGAAGA	AGGTGGCGGAGTATGATGAC
Tea_ILP1424	AGGGCGATCATCCATTTACA	TGAATAAAATGCCTTTGGGC
Tea_ILP1425	GATGTGCCAGAAACAAGCCT	AAAAGCAGGAGAAACAGGCA
Tea_ILP1426	CATGGAGATTGCTCATGGTG	CCCATGTTTTAGGATCCACG
Tea_ILP1427	GGTCAACCACAGCTGGAACT	AAATTCCCTTTAAGCCTGCC
Tea_ILP1428	GTTGCGAAGATGAAAGGCAT	TCCATGACCATAGCAGCAAG
Tea_ILP1429	GCACCATCATGGGGTACTTC	GATTTTTGGTGTTCATGGGG
Tea_ILP1430	CCTGTGCACATGGTGTAGGT	TTGACAAAGAGTTTCGCGTG
Tea_ILP1431	TGATTACAAATGATGGCAACCT	TTCGGGTTGATGACAGTTGA
Tea_ILP1432	AAACCAGATCAGTTCAACACGA	GAGTCCAAGTACAGACGGTGC
Tea_ILP1433	GAAGGGTGTTCCAGAGTCCA	TTGTTGGTCGTCATCATCGT
Tea_ILP1434	GGTGGTCTCCATGACAAGGT	TCTTTGTAGGGCTGTGGTGA
Tea_ILP1435	ACCTTCCAAGATGGGGATTC	CCCAGAAGAGGCAGTTGTTC
Tea_ILP1436	GGGACTCCCCCAAAATGTAT	TTGCTCTCTTTGAAGCTCCC
Tea_ILP1437	AAAGAGGGACCAGAGACGGT	CAAAATAAGTTGCAGGGGGA
Tea_ILP1438	TGAAGGCAAGTAAGCAACGA	CAATTGAGGGAAATTGGTGG
Tea_ILP1439	CTATGGAAACCAGACCGGAA	GCTCCCATTTGTCAAGAACC
Tea_ILP1440	TCAGATTCCCCTAGTCCACG	TCTAGGACTACGGCTCCTCG
Tea_ILP1441	ACGGAGGAAGAGCAACAGAA	AAAAGCATGCCAATCGAATC
Tea_ILP1442	GCGAATTTTCAGCACTTTCC	CCAGGTTGATACAAGCAATAAAA
Tea_ILP1443	AGTTTCTCGTAGCACCACGC	ATGTACACAGCGGTCCATGA
Tea_ILP1444	ACAAACCCAAGCAAGTCGTC	CCAATTCTTCAACATGCCG
Tea_ILP1445	GCCCGTTTGAAAAACTTGAA	TCATGTCGCAATGTAGCCAT
Tea_ILP1446	TGCATACAAGAAACGGACGA	CAAAGGCTCGCTCAATCTTC
Tea_ILP1447	TCTTTCACCAAACCCTTTCG	CCATTGCAAAAGACAAACCC
Tea_ILP1448	ATTGATAGCCAGAACGTCGG	TGTGATTGTGGGGATAAGCA
Tea_ILP1449	TACTCGGGAGCAAGATACCC	CGAATGTTCTCTGCCAGTCA
Tea_ILP1450	ATCCACGGTGAGTCCAATGT	CACCACCACTCCTTCTCCAT
Tea_ILP1451	TCTGGCTCATCAACATGCTC	GGGTTCAATTGGCGAAAGTA
Tea_ILP1452	ACTACTGGGACCGATGTTGC	AATTGCTGCAAATCCAAACC
Tea_ILP1453	TCCCGTTCTGCTAGAGTTCAA	TGGCACAATACGAGCAGTTC
Tea_ILP1454	CAGAAAGATCCAGCCCAGAG	TGCAAGATGAATGCACCAAT
Tea_ILP1455	AACAACCCCAAAAGGTCCAT	TTGAACTCCCAAACCCTGAC
Tea_ILP1456	CGGATAGACCTTTCATGCGT	GTTCCCAATGTTGCCTGTCT
Tea_ILP1457	AGAGGGTGTCCGTAATGTGG	GCAGCCTGACTGTTTGTACG
Tea_ILP1458	TGAGAGTCATGAGGAGGAGGA	AGGACGGGAAACAATCAATG
Tea_ILP1459	CCAGGGCAGCAGGTATTACA	TTGCCTGGAGTGGATAAAGG
Tea_ILP1460	TGCTGAAGCTGTGAAAATGG	AGAATTGTTGGAGACGTCCG
Tea_ILP1461	AAGACAGAGAGCAGGCAAGC	TTGGCAACAAACAGGGTTTT
Tea_ILP1462	GGACCCAAATTGCAGAGAAA	CCACAGTTCCTGCAACTCCT
Tea_ILP1463	CTGCACTTCCCTTGAAATCC	TACAGCAGCCATGAACCAAG
Tea_ILP1464	AGCTGCTGGGAGAAATTCAA	ATGACCCTTTCAGTGCCTTG
Tea_ILP1465	TGGGCAGAGTTTCGGAATTA	TAAATGCCAACAGCCGTTTT
Tea_ILP1466	GATGGTCCAGAGGGAGATGA	ATTATCCGCTTGAGCCTCCT
Tea_ILP1467	GGTTTAGTGGTGGCTTTCCA	CAACACCCATCAGATTGCAC
Tea_ILP1468	CCATTTTTGCAAATGGCTTT	TGTTGTTGAAACCCCATCAA
Tea_ILP1469	GGTGGGATGTACTCATCAAGC	ACGAGTAAGAGCTACCGCCA
Tea_ILP1470	GCTATCGGTTCACATCGCTT	TGTCCACGGTGAGCTTGTTA
Tea_ILP1471	CCTTGCCCCATTGAAGTTAG	CCAAAACGACCTTCTTCCAA
Tea_ILP1472	AGGAAGTTGATGCCACAAGG	TTCGGCAAATTTAGCATTCC
Tea_ILP1473	GCGATAGCAACGCAAGTTCT	CTGATCGAATCACCATGACG
Tea_ILP1474	GCGATAACCAATTTCTGCCT	GAAAGATGCTTATTGGTGGAAAA
Tea_ILP1475	AGAGTTCCGTCCATCATTGG	CACCGAATTGCAGAAAATGA
Tea_ILP1476	CCGAATTCGTGGATCATCAG	ATGATTGAAGGGAAAACCCC
Tea_ILP1477	TGGCATAAGGAATCAAAACCA	CGTTGGCGGAATTCTTATGT
Tea_ILP1478	TTGTGTTGCCATTCGTGATT	TCCTATGGATACTTCTCAACAAGC
Tea_ILP1479	CGTGTGGTAGATTGGGGAAG	CCATTTTCATGATCGCTTCA
Tea_ILP1480	TTCCTTTCCTGCAGCTTTGT	TGAAGAATGAAGCTTTGCGA
Tea_ILP1481	TCATCCCAATCCGCTTAGAG	TCTGCGGAAGAAGGTTTCAT
Tea_ILP1482	TGAGATTCAGAACTCTTGGCG	GAGGATTTCCTCGACAACCA
Tea_ILP1483	CCTCATCGCCTCACTGAAAT	GAGTGCTGGATGGCTTCAAT
Tea_ILP1484	GGCTGGACCAAGTGTTTGAT	ACCATAGCTGAAACATGCCC
Tea_ILP1485	TGGATGACAATGCCAAGAAA	GGCAAGTTTGCTAGCTCCAC
Tea_ILP1486	TAAACGGAAAGCAGGAGCAT	AATTCAGAAGAGCGGCTCAC
Tea_ILP1487	CTCCAACCTTCCTCCATCAA	CCTCCTGGAAACAGATCCAA
Tea_ILP1488	AATCGACATTCCCTTCCCAT	TCGAGGTTCCAGTATTTCCG
Tea_ILP1489	TAAAAGCCATACCTGCCACG	AGCATCACCAATCCACGAAT
Tea_ILP1490	TCTCATCGTGGGGTTAAGTACA	TGCTTCCACTTCAGCAAGAA
Tea_ILP1491	ATTGGCAAGACTTTGTCGGT	GATGCATCTTGCTCACTCCA
Tea_ILP1492	GTTACGCTCCCTCTCATTGC	CATGTTGCCTTGTCATACGG
Tea_ILP1493	TTCCAGCAAGACCTAATTACAGC	TTGTTCCAACTGCACGCTTA
Tea_ILP1494	GCCCTTCGAAGAAATGAGAA	AAGCTCTTCAATGGCAGCAT
Tea_ILP1495	AAGAATGTTTGGAGGTTGCG	TCGGAAAGAAGGAACACCAC
Tea_ILP1496	AGATGGAGCCATTGGATCAG	ATTCCGGCTTATCTTGGTCC
Tea_ILP1497	AAGGTACTCCGTGACCATCG	CTGATGGTGAACCAGAGGGT
Tea_ILP1498	GCAAAGCTCAAATGCAAGGT	ACGAATTGACCGGATCTCTG
Tea_ILP1499	GACCAATTGCTGTTGTATTGGA	GCCTTACGAACATCGACCAT
Tea_ILP1500	GGGTTACGCCATATCCAGTG	CAAAGGTCAGTGAGCGAACA
Tea_ILP1501	TTGCAGAATGTGAGAGAGAAGC	ATCACCCGAGAACTTGAACG
Tea_ILP1502	ATGGATCTGTTGAGCAGCAA	GCACCTGGGTGCTATTTCTT
Tea_ILP1503	TGAGCATGAGGATACTGGAGAA	TACAGAAGCCTGTCATCCCC
Tea_ILP1504	ACGATCCTTTTGTCCCGTTA	CATTATGCGAGGAGGAGGAA
Tea_ILP1505	AGACCCATGAGAGGGAAACC	TGCAATGTCCAGCAATAACC
Tea_ILP1506	CATGGTTAAGAGCCGTTTCC	TTTGGGGAAAATCGTTCAAG
Tea_ILP1507	TGATGCCAATTCATTCATCA	TGTGGCTGACTCCAAAACTG
Tea_ILP1508	GGGGTGGTGACAATAACAGC	TAATTGATATGCCCCCTGGA
Tea_ILP1509	CAGTTCCTTCAGGACCTTCAA	TCCTTTCCACTTCTCTCCCC
Tea_ILP1510	GTGGCCGATTCATTTGTTTT	CACTGCAAGGACGTGAAGAA
Tea_ILP1511	TGACAAGCACATTCTCGCAT	TGAAAAGAAATGGCTGGCTT
Tea_ILP1512	ATGGGTGTAGCCAATGCTTC	TGCATTGAGAAGTGGAGCAG
Tea_ILP1513	CGCATGTTGCAGAGACAATG	CCAAGTCAAAGTTTCCTGTGC
Tea_ILP1514	CTGATGCAAATGTTGCTGCT	AAAGAAGCAACCCACTCCCT
Tea_ILP1515	ATACTTGGTATGCGCTGCCT	GCGGAATATCTGGCACAACT
Tea_ILP1516	TACAGAACCTGGCAACTCCC	GTTGGGCAAGTCAAGCTCTC
Tea_ILP1517	CGACAGAGGAGCTCAGGAAG	TTGCTGCTTCTTTCTGTCCA
Tea_ILP1518	TTTCGATGGAGGAGTAACGG	TCCACGAAGAACCTCTGCTT
Tea_ILP1519	TTATTCGGGCTTCTTCGCTA	CCAAATGGACATTCAGCCTT
Tea_ILP1520	CACATTCCGCTAGCTTCACA	AGTGGGTTGAGGCAAATGAG
Tea_ILP1521	ACCTCAAACAGCTGAAACGG	ATCTGATGCAGACCCATTCC
Tea_ILP1522	CTACCATCCCTTCCCTCACA	CGAGTTCGATCCTATTCCCA
Tea_ILP1523	AATCCAGATGGAAAGCCTGA	GCAGTTCATTCAGGTGCAGA
Tea_ILP1524	CAACCCAAGATGGCACTTTT	ATGCCATATCATCCGAGGAG
Tea_ILP1525	AATAGAACAAATGGCATCCCC	GGTTCAACTTCCCTGGACAA
Tea_ILP1526	TAGGGCAATTCAGCAGTTCC	CAAAAAGATCATCACCGCCT
Tea_ILP1527	GGCCACAAACTACTTTCACCA	TCGACCCATTGTGTTGTGTT
Tea_ILP1528	AACTTTGAGCGTGAGCGATT	TTCTCTGCGCTTCCAGAAAT
Tea_ILP1529	GCCGTGAAGAGTATGTGCAG	AACTCGCTCAAACTTGCCAT
Tea_ILP1530	TAGCGGAACAAGTGTTGGTG	TTCCCTTGTGGCTCAACTCT
Tea_ILP1531	AGGAGTTGGGTATTTTGGGG	TGAAGTTTCTTCACCGCCTT
Tea_ILP1532	TCACAAGGCTAGAAGAGGCAA	ATGCGGAAGGAAGACACAAC
Tea_ILP1533	TGCACATGAGGGAATCAAAG	TCAGATTAAGGCTTCATTCAGGT
Tea_ILP1534	CCTTTGTCTTTGAACTAAGGTGTG	TGAGAAGCGATGAAAGAGCA
Tea_ILP1535	AAGGTAGAGCCCCTTCCTGA	CGGCTTTGGTAATAGGGATG
Tea_ILP1536	CCAAAGCCGAGTACACAGTTC	TCTGGCTTTATGGAATTGGC
Tea_ILP1537	CACCGGAACTTCTAATGGGA	TAATCCGGCAAAAACCACAT
Tea_ILP1538	TGCTCCCAAAAGCTGTTCTT	AACTGGCCAATCATGCTTTC
Tea_ILP1539	AGGTAGCGGACAACATTTGG	GGAAGGGCTCTTACGGTTCT
Tea_ILP1540	ACACTTCCACCCCCACAGTA	CCAAATGTTGTCCGCTACCT
Tea_ILP1541	CATGCATCGTCACTTTGTCA	CAGTAGCTGCAGAACATCCG
Tea_ILP1542	GGAGCAGTGAAAGAATCAGGA	TGGTCTACAGCAACATCAGCA
Tea_ILP1543	CCTCAAGCCTTGGAAGACAG	ATGTGACCAATGATGGAGCA
Tea_ILP1544	ATCTGTTTCATTCCTTGCCG	GCCTGGTAGGTTCCTGAGTG
Tea_ILP1545	ATGTTGAAGGGGCACAAAAG	GTCTGCTGTAATGGGGGTGT
Tea_ILP1546	AATGAAGATTCGCGTTTTGG	TGTTGGTCATGTGCCCTTTA
Tea_ILP1547	TGTACTGCTGGTAAAGCCCC	TGTCTAGAGAAGGGCACGGT
Tea_ILP1548	AAGCCAAACCATATCCACCA	GAGTTACTTCCGCTGCACAA
Tea_ILP1549	CTGGACGCGATACATCTCAA	ATGCAAAGTTCACCCGGTAG
Tea_ILP1550	TGGCTCTGGTGAGGAGACTT	CAGCAGCATGCACATAACCT
Tea_ILP1551	GTCGCTTTCCAATACCCAGA	CCAGCTTCCATTATCCCAGA
Tea_ILP1552	ACACCTCCTTTTGTGTGGCT	GAAACCCCTGTCAGTTTGGA
Tea_ILP1553	CCAAGACCAAGTGGATCAAA	CCTCCTCCCTGGCTTGAC
Tea_ILP1554	ACAATCGTTGCATGAGTGGT	AGACGGCAACAGGAACAAGT
Tea_ILP1555	CCATGGTCATACTCTTGGGG	GCAGGAAGCAATAAAGGCTG
Tea_ILP1556	TTCAAAGAATTTGCGTGTGG	TTGGACTCCCATCTGGAAAG
Tea_ILP1557	AAATGTCTGTGGAGTCCATCCT	TGGAGGTTTTTCTGCTGGTT
Tea_ILP1558	CTGAATCCAGTTGAGCCACA	GCCTTGGGGTAGAGGAAGAG
Tea_ILP1559	CCATATCGCTCACCACATTG	GATCAATGCCTCTAGCTGCC
Tea_ILP1560	GGTGATCCATCGTCGAGTTT	AACAACGAGATGAACCTGGG
Tea_ILP1561	CCAGCCCCTGTATGTTCTGT	TCCAGTTCCAACTCTTGATGG
Tea_ILP1562	ATTGTGATCGATCCCCTTTG	ATTCCATCTTTCACCCATGC
Tea_ILP1563	TTGTGGAACTGCAAAGAGTACC	AAGGCTTGACCAGGCAGAT
Tea_ILP1564	TCAACTTTGTCAAACCGTGAA	ATAGAGGCGATGCTGCTGTT
Tea_ILP1565	TGGAGTCGATGCGTACTCTG	AACACATGACCCTCTAGGCG
Tea_ILP1566	AATCCCTACCGGAAATGGAG	CCAATGTTGTTGGTGCGTAA
Tea_ILP1567	CGTCCTCCACTTCTTTCCCT	GAGGACTCTGCAGTCCCTTG
Tea_ILP1568	AGAACACTCCGACGCCTCT	CCCAAACAACTAAACAGACAAAA
Tea_ILP1569	AACGAGAAATGCTGGAATGC	TTAACGGATCCTGTTTTGGC
Tea_ILP1570	CCGCGGTGTTTAATTTCACT	GGAGCATGGGGAGTCTTGTA
Tea_ILP1571	CTGGGTTCTCGAAGCTCATC	GTGGCTGTGGTTTCAGGTTT
Tea_ILP1572	TGAAAGAATCCCTGCCAATC	AACATGGTTGGTTGCTCTCC
Tea_ILP1573	TGGCTCCTCAGAGCGAGTAT	GGGATAAAAGGACTGGAGGC
Tea_ILP1574	GGAACAGGTTCCTCAGCATAA	GTCGAGGATTGGAAGGTGAA
Tea_ILP1575	CTTTTGCTGATGTTCTGGGG	TGTTCCTAACCCAGTGGAGG
Tea_ILP1576	GATTGCTTGGACCACCACTT	GCTGGACCTTTTTCAACCAA
Tea_ILP1577	GGTTGAGATTACACCGGCTC	TCACAAGCAGCATCGAAAAC
Tea_ILP1578	TGCTCCAGGGACCTTACTTG	CTGGCTGCTGTCTTGTCTTG
Tea_ILP1579	GTTCCTATTGGTTGGATGCG	TTGTTGAAGGGGTTGGAAAG
Tea_ILP1580	TTCCAATGGATGGGAGAGC	GGAGGCTTCTCAGCACAGAC
Tea_ILP1581	ATATTGCAGAGGCCACCATC	GGACTGCAATCAAGGGTCAT
Tea_ILP1582	ATTTTTGTGTTGGAGCCTGG	GTGTGGATTCCTTGCGATTT
Tea_ILP1583	CTTGTTGTGCTGCGAGATGT	AAACAGAGGCTCAACCTTCA
Tea_ILP1584	TTGATGTTTTGGCTGGTTTG	TACTTTTGGTATCCACCCGC
Tea_ILP1585	CCGGATTATGTCTCGCTGTT	TGTATTTCCAGCCGATTTCC
Tea_ILP1586	GCCGGACTCTGCTATGTCTC	ATAGTCCAACAGCCGGTCAC
Tea_ILP1587	GCTACCTCCTCCAATCAGGA	TCCACATCCAAAGGCAAGAT
Tea_ILP1588	GATGGATCATCCCCAACAAG	TTCTTACTGATGTTGCCCCC
Tea_ILP1589	TCTGCTGCTAGATGCAAATGA	AGGAGCAACATAATTTGGCG
Tea_ILP1590	TCACTTCGTCGCAGAATGAC	CCTGATTGGTGAAGCCTGTT
Tea_ILP1591	GTTCACCCGATTCACCATCT	GGTGAGAATGGTCTTGAAGCA
Tea_ILP1592	TTTGGAATCTCCAAGTGATGG	TTCCTTTGCCAACTTCTGCT
Tea_ILP1593	TCCAGTGAAGTTGTTGCTGC	GAGTTGCCAAAGGAGCTCAA
Tea_ILP1594	GAAAAGCAACCCAATGAAGG	CTCAAACCGTGTTGCAAGTG
Tea_ILP1595	TCATATTCCTAAATGCACACGG	GAATGAAGGGAAGCCAGAAA
Tea_ILP1596	ATTTGGGTCCCAGGAGAAAC	TACTGGGTTTAGCAGCCCAC
Tea_ILP1597	CGAGAAGCCGAGGAATAATG	TTTTCTTTGGAATTGCAGCC
Tea_ILP1598	CATTGGAGGGGCTTCTTAAA	TCCAAGACTTCGGTGAATCC
Tea_ILP1599	CCTATGGCTGGGCTACAAAA	CTCCTTGCAGGAAATGAAGG
Tea_ILP1600	AATGGCACGAGGAGTACCAG	CCTGCTTTCGTTCCACATTT
Tea_ILP1601	TTTACAACTGAAGCCGGGTC	GAGAAATCAAGTTGCCCCAA
Tea_ILP1602	TCAATTTCAAAGGTGTGCCA	GCATTATGCCCTCAGTGGTT
Tea_ILP1603	TTCATCAGCATACCCCATCA	GATTGACATGCCAGGACAGA
Tea_ILP1604	ATGGTGCACCGGTAGTAAGC	GGTTCCCAAATCGAATCCTT
Tea_ILP1605	GCTCTGGAGCCAGCACTAAG	GTTTATACAACCAGGCCGGA
Tea_ILP1606	TGGGCCAAAATTTCGTTTAG	CCGCAAAGAAGGAGACTTTG
Tea_ILP1607	TGCACCTTTTGCAGGTACAC	AAAACCAGCTTCTTCGGGAT
Tea_ILP1608	TGGTTTCTTCCCCAATGAAC	GGAGCATTTCCCTCACCATA
Tea_ILP1609	TTTTGAGCAGTTCACAGCAAA	TCAGGGTCTGATATCCCAGG
Tea_ILP1610	TAAAGGACATTTTGGAGGCG	CTTGGGACATTTTGCTTGGT
Tea_ILP1611	TCTCACGTGCCAAGTACACC	TAGCACTACAAAGGTGGGGC
Tea_ILP1612	CAAATGCCTGATGGACTGTG	GCGTACTGCAGTCCCCTATC
Tea_ILP1613	ATTGACCCTGAAACTGGCTG	AGCCAACCATCCACATCAAT
Tea_ILP1614	AGTTAGGGTGCTGCCTTCAA	CCTTGCACACATCTCTCTTTCA
Tea_ILP1615	ATGACCCTTGCAAAAGTTAATC	GATCGGCTTCACCTGTCAGT
Tea_ILP1616	CAGGAGGGAAGAAGGGGTAG	TTTGTTTGCATCAGGCTTTG
Tea_ILP1617	CCTCGTCCAAAGATAGCTGC	CACCGCCGATCTCTAAATGT
Tea_ILP1618	CATGCGTCAGGGTTGATCTT	CCCGTCAGGATCTTGTGACT
Tea_ILP1619	CCAACAACCCTTTGGATGTC	TGCTGATGCTCTTCGTTTTG
Tea_ILP1620	TCCACTAATGCCCAAACTCC	CGATTGCGAAGCCTAATGAT
Tea_ILP1621	CACATGCTGTGGCGTATTCT	TTTCAGATGCCTTCTGGAGC
Tea_ILP1622	ACGGAGGAGAAATACCCGAT	GGGCTCCTGCTTCTTCTTCT
Tea_ILP1623	TTCGCCAACTATTTCCAACC	CCAATGCGTGATGCTCTAAA
Tea_ILP1624	CGGATGTCCGTACAAACACA	GTCATTCGGGCTCTCACATT
Tea_ILP1625	CAGTTTGCCGTTCTCCAGTA	ATCGTCTATATTGCTGCGGG
Tea_ILP1626	CCTGAAAGACCTGCAACCTC	TTACAGGCTGGTCCTCATCC
Tea_ILP1627	TGGATTTGACACCGCTCAT	CTAAACTTAATCGCTGCCCG
Tea_ILP1628	CGATCACCAACTTTGAGGCT	GGCATTTCACAAGCAGCATA
Tea_ILP1629	TGCCTTGTGTAAAAGAACCTTG	AAGAAGGATGCAGTTGGAGC
Tea_ILP1630	GAGCGCATCAGGAAATTTGT	TTTACCAACACCAGATGCCA
Tea_ILP1631	TCCTCCAGGATGGAATCAAG	CTCTTCAACACTCCCGCTTC
Tea_ILP1632	CTGAGAAGTTGGGAAGGCTG	CAATGTCCATCTGCCATCAG
Tea_ILP1633	CAGCATTTGATTCAGTGCTCA	CTGGTGGAAGTCGAAATGGT
Tea_ILP1634	TGGCAACTGCAATTGATATGT	TGCAATCGCTCTGAGAAATG
Tea_ILP1635	TCCATACCTTTGAGCTCCTTTC	TGGAATCAAAACAAAATACCCC
Tea_ILP1636	AGAGCAGTGATCCCGAGAAA	ATGAAGGCAAATCAAGTGGG
Tea_ILP1637	GGTAACAAATTCCGATCCCC	AAGCGTTTCATTTGGGTCAT
Tea_ILP1638	ATCAAGCACAGCTTCCCACT	AGGTTGAAGTTCGGCAAGAA
Tea_ILP1639	AGGCTATTCACCGGATGATG	TAGTGTGCTCCCCTGACTCC
Tea_ILP1640	GCTCCAAAATTAAATGCCGA	ATGCATACAACCGCCTTCTC
Tea_ILP1641	GCAAGCTGTCTCGAATGTTG	CCAATGCGTGTTGGTCATTA
Tea_ILP1642	GACTTGCTTTGCCCTCTTTG	GAGTCATTTTTGCGGGATGT
Tea_ILP1643	TTTCCTTGAAGTCTTTTGCCA	TTGCAGGCATCAAATTGAAA
Tea_ILP1644	TTCTCCTCGACTTCTTTGGC	TGAAGGGAGGAGATGGCTAA
Tea_ILP1645	CCCGAAGAGCTAGCCCTAAT	ACAAACCCAGCCATCTCTTG
Tea_ILP1646	TTCATTGGGAACTGGACAAAG	TCCCTCAAGTGGACAACCTT
Tea_ILP1647	CTTTGAGGCCAAAACCATGT	CCATGGAGCATCTCATTCAC
Tea_ILP1648	GTGGCAAATGTAAAAGGGGA	TGTATGTCCCAAGGGAATGG
Tea_ILP1649	TGAACAGCAGACAGTGGAGG	TCCAGGCATTGAGTGTTCTG
Tea_ILP1650	AAGCACCTTCCTGAGGTCAA	TCGTCGCCTCTCATCTTTCT
Tea_ILP1651	CAGGAGGCCCAATTGAGATA	TCAACCCTTTGGTTTGGATT
Tea_ILP1652	GGCTGAGTCTGCAAAACTGG	AGGACGATCGAAGTTAGGCA
Tea_ILP1653	AGATGGAGGAGAAGGGCATT	TCAAGGTCATCCAACTTCCC
Tea_ILP1654	CTCTGGAAAGGGGAGGAATC	GAATCAAATCAGCAGCAGCA
Tea_ILP1655	CCCATCAGAAGTGGTCTGGT	CATTCTGGACTTGGCAATCA
Tea_ILP1656	TCTAATGCCCAGCATCAACA	CTTGCGACGATGACAGAAAA
Tea_ILP1657	TAAGCAACCACCAAAGGAGG	TTGGAAATTCTGGGGACTTG
Tea_ILP1658	TACAATTTGCAGGATTGGCA	CTGAACAGCATAGCTTGCGA
Tea_ILP1659	CAATTGCTGAACAACCACCA	TGCAGTTTGATATGGGTGATG
Tea_ILP1660	CATTGTGAGTGGGTAAGGGG	GTGCCTATGGCCTACCTCAA
Tea_ILP1661	CGGACAATTTTGAGCCTCTC	TTTGAGGGAGCAGATGGTCT
Tea_ILP1662	TTTCGTCTTTACCAGCCACC	TTTCATCCCTGATGCACAAA
Tea_ILP1663	TTTCAATGCATCCATCAGGA	CCGCTGGGTACTTCAACAAT
Tea_ILP1664	TTAAACGTGAGGTGGGAAGC	CAATTACTTGTTGCGAGCGA
Tea_ILP1665	GGCAGAGAAGCTTGCTGAAG	GAGTCCAAGAAATTGGCAGG
Tea_ILP1666	ATTGGCACACCACCAATTTT	TTCAGGAATCCAAAAGTCCG
Tea_ILP1667	CCAAGCTCACTCACTTGCTTC	TTGCAGGACCCAGCTCTATT
Tea_ILP1668	AGCTCTCAACCTCTGTGGGA	TCCTTGCACACATCTCTCGT
Tea_ILP1669	AAAGCAATGCCAGGAGGAAT	CGGATTGGTGACAACAGCTT
Tea_ILP1670	GGTGGAAAAGTTGATTGGGTT	ATTCCTCCTGGCATTGCTTT
Tea_ILP1671	TGGAATGGCTTTTCCAGATT	GTGCCCTAACACTTGCCTGT
Tea_ILP1672	ACAGAGGCTGCTCTGGTTGT	CGATGACTGCAACTGCAACT
Tea_ILP1673	ATGCTTGATGTGGTTAGGGC	CCTCCAACAACTGGCACATT
Tea_ILP1674	GAGTTGGTAGCCAAAGGCAG	GGCTTAATGAAGCGAAGTGC
Tea_ILP1675	TGAAACGCACTCATCCACAT	TTTTTCGATCGGCTTGTCTC
Tea_ILP1676	CTTCCCAATTGGAGAGGTCA	ATTGTTTCATTTGCCAAGCC
Tea_ILP1677	CTGCCAATGACGCAAAGATA	GGTCCCTGTTACCCCGTTAT
Tea_ILP1678	CCCACCAATCTTGAAAAGGA	CCTTGTCGGCTTTACTCTGC
Tea_ILP1679	TGGAATTTGGCAACACTTGA	AGCTCGTCTTGGATTGATGG
Tea_ILP1680	GATGTTTGTGGCCGCTTATT	GACAGTCAGGAGCAGCACAG
Tea_ILP1681	AACAACCGAAGCACTTGGAC	TTCCACAAAAACATCCTCCTG
Tea_ILP1682	CCACAACATCATCATCCAGG	GCCATGGAAAAAGACCAGAA
Tea_ILP1683	TCTTCCGGATCAACAGGTTC	GCCTGACAAGAACTCATTGGA
Tea_ILP1684	TATGCACCACAGCAGAGAGG	AGCATGTCTGGAAGGCAACT
Tea_ILP1685	AAACCCAGCCTTTGCAGTAG	TACATTTCTCGAGGCGAAGC
Tea_ILP1686	ATGAATTCTGGTGTCCCGAG	AACGTGTTCATCAATGGCAA
Tea_ILP1687	ATGGTTTGCTCTTTCGTCAT	AAATGGGTTCCTGCATTCTG
Tea_ILP1688	TAGGCGCGTTGCTTATTTCT	GAATGCAGTGGATGACGATG
Tea_ILP1689	GAATGTGAATTCCGACCCAC	TACCCTTTCAAGCACAGGCT
Tea_ILP1690	ATCCAACATGTGTGGCAAAA	TCTTCGCCAAGAACGATTTC
Tea_ILP1691	GTTGGTTCAGAAAGCCGAAG	ATTCTTGGGATATGGTTGCG
Tea_ILP1692	GAAGGAGGTATTGGTTGGCA	CCTCATCAGGGATTGGTTGT
Tea_ILP1693	ATTTGCTTCTGCACCAGGAC	AGCTGCAAAATGAACTGCAC
Tea_ILP1694	AAAATCATCGGTGGCAGTTC	GTAGAAAAGGCGGGTCATTG
Tea_ILP1695	GTGGCAGCTTGTGGTACAGA	AGTGGAGACAATGGGATTGC
Tea_ILP1696	GTGGCGCAATTTTCTCTGAT	ACGGCATTGGTGGTTTGTAT
Tea_ILP1697	GACCTCAGTACATCGCCCAT	TCCAGCGTTGTCAGAAGATG
Tea_ILP1698	AAAACTTCGCACAAGGCTTC	CGTTGTGGATCTGTGGGTC
Tea_ILP1699	GCATGGCAACATCAAATGAA	GGATCATACTGGAAGGCCAA
Tea_ILP1700	TGTGCATGGGTGGAATCTTA	TCCTTGAAGCCCTAACAATCA
Tea_ILP1701	GTACTGCTCTTGCCGTCTCC	CCACAATGGAATCACTCACG
Tea_ILP1702	TGAATGGTCACTTTGTGGGA	TCACCCTGATATCCCAGAGC
Tea_ILP1703	TTGGCCTTCATCAAATCACA	CATTGAAACATGCCTTGTGG
Tea_ILP1704	GATTCATTTTTGCCCTTGGA	TGCGACCACGGAAGTTACTA
Tea_ILP1705	GCATTTTGACAATGGCTTGA	AATCAAAAGTGCCTGATGCC
Tea_ILP1706	AGTGCTTTTTGGACACCACC	TAAGAGCACTCGCCACATTG
Tea_ILP1707	ACTGACTACCGGTCCCTCCT	TCTCGTCTGCAACATAACCG
Tea_ILP1708	GGTTGGGTCCAGTCTTTGAA	ATTGTAGGGGACCTGAGGCT
Tea_ILP1709	ATTCTTGCCTGGCCATCATA	ATGTCACAACGCTTGATTGG
Tea_ILP1710	AACCATGGGCATGTTGTTTT	AGCAGCTGGCATGCTTCTAT
Tea_ILP1711	CCTCGTCTCAAACTCTTGCC	GGAAGCTTACATGGACTGTCG
Tea_ILP1712	CTGTAATGGTTGTTGGGCCT	AAACAAACAAACCCAACCCA
Tea_ILP1713	TCTTCTGAAATGTGGTTAAGGGA	ATTCGTGCAAAAGCTATCCG
Tea_ILP1714	ACGCTTCATCTTGCTTCCTC	TTTTGCTCATTTGTCAGCCA
Tea_ILP1715	ATCACCCCATCTTCCCCTAC	TACCGATTTGACAACCTCCC
Tea_ILP1716	TCAGTTGGTTCCAGCAGTTG	TCCATAGAAGCAGAGGTTGGA
Tea_ILP1717	AAACGTTGTGCCTTTGGTTC	GTAACTGGTGCTCTGGGCAT
Tea_ILP1718	AAGACACTTGAAGAACCGGC	TGCAAGATCATAACAACGCAG
Tea_ILP1719	GGCCTTTCCACACAATGACT	CCAAATGTGGGTCAAAATGA
Tea_ILP1720	AAGGAGTGCCTCATAGGGGT	GATGCATATTGCATTGGTCG
Tea_ILP1721	GGAGGCAGATCTGTTGAAGC	CACATTTCCAGGAAGGGAGA
Tea_ILP1722	ATGAGACCTCATCCGATCCA	TAATCTGCCTCCGGACATTC
Tea_ILP1723	GACCCAAAAGCACGATTAGC	AACTGATCTCAAAAGCCGGA
Tea_ILP1724	GGGTGTTCCCAGAAGTGAGA	CTGATGCAAAATGGAAGCAA
Tea_ILP1725	AGTCATTACCCGTTGCTTGC	AAAAGCCCCAATGGAAAACT
Tea_ILP1726	TGCCTCCTCATCCTCTTCAG	AGGCCTTGGTCAGCAGTG
Tea_ILP1727	GCTAAAAAGGGCCAGAAGGT	ATCAATCGACCTCCGAGAGA
Tea_ILP1728	TTTGGGTTCACAAACTCGGT	CTGGAGCTTCCAGGATCATT
Tea_ILP1729	TGTTGGCTAGGCTCAGGTCT	GCCAAGAGAGCCTGGTTATG
Tea_ILP1730	CACTGTGGGCTGTGAAGCTA	GTGACGTAGGGCAGTTCCAT
Tea_ILP1731	GAGGTGGACCATAGTGGTGG	GAATCGAGACTGAGGCGAAG
Tea_ILP1732	TTATCGCAATGGAGTTCTGC	CATGGGGCGAGCTATTCTAA
Tea_ILP1733	TTGCATCTGTGGAACTGCTC	CTGGTATCGGTTTTGCCTGT
Tea_ILP1734	CTCAGAATTCAAAGCCGAGC	GTACAAACCCCCAATCATGC
Tea_ILP1735	CATCCCTCATGGGAGGAGTA	TGGATCTTCCATGCATTGTG
Tea_ILP1736	TGGATCCATTTCTCTTGTTGG	TCTGTGTGGGTGATCAGGAA
Tea_ILP1737	GGGGAAAACCTGCCAATAAT	TTTGATCATGGCATTCGAGA
Tea_ILP1738	CAGGGCAACTTCTTGGGTTA	GGCACCATCTGCTTCAATCT
Tea_ILP1739	ACCCATTTCTCGTCAAGCAG	AATGGTTCTACAACGGTCGC
Tea_ILP1740	TCCCTGCACTCCCATCTAAG	TTTCAGATCGATCAATGGCA
Tea_ILP1741	ACGAGGGTCCATTTTGTCTG	TCATATGCTCTTGGTGCTGG
Tea_ILP1742	CCCATTTAACCGTGCTTTTG	TTAATTTGCCTGCCATGGAT
Tea_ILP1743	AGAATCCAAAGCAGCTGGAA	TGGCATTCAATTTCTCCAAA
Tea_ILP1744	CCAAAAGGATTCAAACCAGC	TTTCCTCGTGAAGCTTTGCT
Tea_ILP1745	TATGCAATACCCCTTTGCAG	TTGGACTTGTTGGGGTTGAT
Tea_ILP1746	ATGACCTTCTTGGGCAAGTG	TGAGGGATTATTGCATCGAA
Tea_ILP1747	AGGGCACCGCTAAGGTTATT	TGTTGATGCGGAAGGATACA
Tea_ILP1748	GGCTATATCACGCCAATCGT	AAGGATGAAGTGCGGAGAGA
Tea_ILP1749	GATCACTTGCTGCCAACAGA	ACATGCAGACATCGGATGAA
Tea_ILP1750	GAAGCCGGTGCAAATATCAT	ATATCTCCCGTGCCTCACAC
Tea_ILP1751	TTCATATCCGATCCCAAAGG	CTTCCCAAAAACGATGCACT
Tea_ILP1752	GAACCATTGAAAGATGGGGA	AAGGGTCTGAACTGAAGCGA
Tea_ILP1753	CGGAAAGCATCAGAAGAAGC	CAGGTGTATTTGGGGGAACA
Tea_ILP1754	TGCTAGCAAGCTCGATCCTA	GCATAGGTCTTCGTGGTGGT
Tea_ILP1755	ATTGGAGGCACGGTTATCAG	AAAGTCCAATCCCTTCAGCA
Tea_ILP1756	TCCCTCCAAAGTCTGGTTTG	AACCGAATCGCAACAAAAAC
Tea_ILP1757	CCTTTCTGCTATTTGGCTGC	AAGAAAAGCAAGTGAGGCCA
Tea_ILP1758	AGTTCGGCCTCAGTCAAAGA	GCAGGAAGCAGTGTTAAGCC
Tea_ILP1759	TGGATCGGGAATTTGATGTT	CAAAAGGTTCACGAAGCACA
Tea_ILP1760	TGATTACTTTGCTGGTGGCA	ACAGCACCAGAGGCAAGATT
Tea_ILP1761	GCTTGTGCTTCTTTGCTTCC	AAGCCATGTCGAACAAGTCC
Tea_ILP1762	TGGAGAGAGTACCTGCAGCC	CTCACTTCTTGGATTTCTTAGCTC
Tea_ILP1763	TGACGACGACGAGACTGTTC	ATTGCAACCTTTGCTTGGTC
Tea_ILP1764	GTTTAAGCGTGGAGCCATGT	CGTGCTCCCTCTGAAGAAAA
Tea_ILP1765	CCTTTCCCCATCAGCATATC	AAGCTGACAGGGCAATGAGT
Tea_ILP1766	TATACCCTTTTGGCAGTGGC	ATTTGGGTTGCAGGAAGTTG
Tea_ILP1767	TCACATTTGAGCTGTTTCGC	GCTGCAGATTAAGGTGGCTC
Tea_ILP1768	GCAACTGAATTTCCGGGTTA	CGCAACAGCTGCAAAGTCTA
Tea_ILP1769	TTCCCTTTGGTCTTGTCACC	TCTGGATGGAAAGAGGATCTG
Tea_ILP1770	AGTGACCCGGTTTGCATTAG	GCAAGCAATTTTTCTCGCTC
Tea_ILP1771	TGAGAGCATGACACATGACG	TGGACTCTTGTGCTTGTTGC
Tea_ILP1772	CTGCAACTGGTTTGATGCTC	CTGGAGAACAGGGTGGATGT
Tea_ILP1773	TTTTGATCTGCCTTTCTGCAT	GATCAGCTTTGCCTTCCTTG
Tea_ILP1774	TGCTCGTGATGGAGGTAGTG	AATTGCCCTAATTCTGTCTGC
Tea_ILP1775	CCCTTGTAACCGTGCATTTT	GCTTGTGGTGGGATGAATTT
Tea_ILP1776	TGCCAAGTATCTTCATCAGCA	TCCTCAAAAGCCCAATCATC
Tea_ILP1777	GTTCCTAGCCGTGGTTGGTA	TTGACTTCAGTCGTGCAAGG
Tea_ILP1778	ATCTTGCTTGCCACCAAATC	TTGTTTGCTTTTGTCCCTCC
Tea_ILP1779	GGATTGGAAAAGAAATGGGG	GACACAGAGGCTTTCCAAGG
Tea_ILP1780	GTCACCTCCCTCCTCAAACA	AAGGCTTTGGAACAGCTCAA
Tea_ILP1781	AGCATGGCCCTTAACTTCCT	TTACGCAAGCATTGCAAAAG
Tea_ILP1782	GAATGGGGTCGTGACACTTT	TGTTCATCCCACGTTGCTAA
Tea_ILP1783	ACTGGAGGGAAGGGTACTGG	TCCTCAAGGGATGTACCGTC
Tea_ILP1784	GACAAGCTGCCTCAGTAGCA	CAACACTGGTGGAATTGCTG
Tea_ILP1785	TCCCATGTTAAAGGGCTGAC	TGCTGGGTTATTGTGTGGAA
Tea_ILP1786	TCTCCTCGACCTGGTCTGTT	GAGACTAGTTTTGCCTGCGG
Tea_ILP1787	GGAAACAGAGACCCCTGTCA	GCTTTGGAGCCTTCTCAATG
Tea_ILP1788	GGGTCAACCCATTAGAAGCA	ACGGCCACAGTTGTTCTTTT
Tea_ILP1789	CCTGCAATAAAGTATTCCGCA	GAAATCGAGGAGCTTAGGGC
Tea_ILP1790	TAACCTAACCCTCCGTGTGC	TGCTGATCGAAGGAAGGAAT
Tea_ILP1791	AGGGTGTTGTGGGTTCTCTG	GTGGACCATGGTGTCTTGTG
Tea_ILP1792	TCAATTCATCGCCTAACCAA	GATCAAGCCAACCCATTAATTT
Tea_ILP1793	AAATTAATGGGTTGGCTTGA	TCCGTTCATATTTTGGTGTTGA
Tea_ILP1794	AATTGACACCCTGCAGAACC	GGAAAGCCAACAGGACGATA
Tea_ILP1795	ACCTCAAGCAACTTTGGCTC	CCGCTGCTTATTATTCTCGG
Tea_ILP1796	GAAACGGGTTCTAAGCCTCG	TGTTGTCCGTGTATGCAACC
Tea_ILP1797	TGCATGTGTGATTGTGTGCT	TCCTTCCAAGTTGCTTTCAGA
Tea_ILP1798	GTACAAAAGAGGTGGCGCAT	TGGAGTTGAAGGCTCAGGTT
Tea_ILP1799	GGAGTTCATATTGCCGTGCT	AGGGCTCTCTGAGAAGACAAGA
Tea_ILP1800	CAGCCTTGTGTGTGGTCATT	AGCCAAAGCTAAGTCAGCCA
Tea_ILP1801	TTGAAAAGAATTGATTTTCTGGA	AAGCACACTCAGCCACACTG
Tea_ILP1802	CCGAGCTAGTCAAAAGCACC	CTCAATCTGCACAAGCTCCA
Tea_ILP1803	CATTGGAGCAGATGGTGTTG	CATAGTCCGAGATTGACGCA
Tea_ILP1804	TGGAAGTTCATATTGGTGCAA	TCAATGGTGTGGATGTTTTCA
Tea_ILP1805	ATTCCCTTCCTCAGGCTCTC	TGAGGCAGATGCCATAATTG
Tea_ILP1806	CTTCCCACAATCCGATGTCT	GATGAATTGCCCAGGACTGT
Tea_ILP1807	TACTTTTGAAGGTCACGGGG	CAGGAGCATCAAAGGCTACC
Tea_ILP1808	AAACATGGCTTCATTTTCGG	TGCACTTGCCATATCTTGCT
Tea_ILP1809	CTGATGCTGTGGTCAATGCT	TATTGCCCCAAAACTTGTCC
Tea_ILP1810	CTGCCTTTCCAGTTGGTCTC	CAAGCAGGAAGAGATCCAGG
Tea_ILP1811	CCACCAACTGTTCTCCCCTA	GCTGTTGGGTCAGTTCTGGT
Tea_ILP1812	TTGGCCAAGCTTGAAATTG	GGTTGGGATACCCCTGAGTT
Tea_ILP1813	GAGAGGGCTGCTGTGACTTC	TTTCAGAACACGCAAAGCAC
Tea_ILP1814	AGGTTTCTGATCCTGAGCGA	TTACACCAACCAGCTCATGG
Tea_ILP1815	TTCCAGCTCATCAGTTGTCG	AGGGGATTGAAAGCAAAGGT
Tea_ILP1816	CCTCGGGAGGAACTATCACA	AAACCCCCAGCTGCTATGTA
Tea_ILP1817	ATGTCTCGTGGGTTAGCCTG	GAAGGAATGGGAGCATGAAA
Tea_ILP1818	CACGAACAAAGAGTCGACCA	GGGGTATCACAGCCTTCAAA
Tea_ILP1819	TGAAAGAGCTTCAGAAGGCA	AGGAGAGCCTTGACATGGAA
Tea_ILP1820	ACTGCACCACGTGTCAAAAT	ATGTAGGCTGGTGTTCCGAC
Tea_ILP1821	GAACTATGCGACCTTTTGCC	GACCAATGGACTGGTTTTCG
Tea_ILP1822	CTCATATTTCTTTTTGGCTTCAA	CAGCATTTGAGAGAAGCCG
Tea_ILP1823	ATGGATTTCGATACCCGTGA	CGTCCTTGTCATGCAATCAG
Tea_ILP1824	CAGCTTTTGCCTCATCAACA	GGAGGGCATTTCAAAGAACA
Tea_ILP1825	TGCACTTCAATCCACTCTGC	CGTTGCCGAGTATGAACGTA
Tea_ILP1826	TCGCCAAAGGAGAAAACTGT	GCCTTTCGTTTGATCCTTCA
Tea_ILP1827	TGTTCCAGAGCCAGTCAAAA	GTTCCCTGGCTCAACCATAG
Tea_ILP1828	TTCAACAGCTGCTGCAAAGT	CTCGAGATTTTGACCGATGG
Tea_ILP1829	TAGGGCTTTACAGTCGCCAG	TTCATTCTCATCCAAAGCCC
Tea_ILP1830	TCAATGGCCTTGTCATACTCA	GCAATCGTAGGCCTGTCAA
Tea_ILP1831	CGAAGCTTCTTTGGAACAGG	TGGAAAACACTGAATGCCAA
Tea_ILP1832	ACCACCGACTCACAACTTCC	GGCTGCAGAAACAAGTGTCA
Tea_ILP1833	CAAAAGCCCAGAAAGGAGAG	TGTTGGAATTTGTTCCTGGAG
Tea_ILP1834	CCCATTAGATTCTTATCCCACC	TGCTGGGACTTTTTCCTGTT
Tea_ILP1835	AGGTTCAGTCTCTGCTCCCA	GCTCCTCTACCCAAAACCCT
Tea_ILP1836	GCTGTTGGAATAGCAGAGGC	CCCAAACGTTCCTTTCACAG
Tea_ILP1837	TGGAGTGGCCAACATAATCA	GTCGTCGACATTTGACCCTT
Tea_ILP1838	CCTGAGGGAGTTTCTTGAGC	CACACCCCCATTTTGAATTT
Tea_ILP1839	GCTCTCTTGACAGCCTACGG	GCTGCTCACTGCATCGAATA
Tea_ILP1840	TGGATTCTTGTCTGTGGCCT	TTTCACTTCGGAGACCAAGG
Tea_ILP1841	AGAGCACCTGTGCCACTTCT	TCAGCACCAATACGAGAAACC
Tea_ILP1842	TGCTTCTTGGCCTCTATATTCTT	AAACTTTTGTAATCAAATTCCTCC
Tea_ILP1843	CCAGAAAGAAAAGAATTTTACCC	GCTATCAGACCCTTCGAGCA
Tea_ILP1844	TACGGCTCCCAAGAAGAAGA	TGGGTTTGTGCTACCATTGA
Tea_ILP1845	TCCAACAGTGGGTGAAGTGA	AGCATTGACAATCATTCCCG
Tea_ILP1846	TGCATATTCAAGGAACGGGT	TCAGCCATGGTCTGGTGATA
Tea_ILP1847	GACCCCATGCTCTGTTTGTT	CACCCAAGAGCTTCATCCAT
Tea_ILP1848	ATGGATGAAGCTCTTGGGTG	TCCCAGCCTTGTCCAAATAC
Tea_ILP1849	AGGCAATGGAAGCAGTTTCT	TCTTGGCACCCAAGTAAAGC
Tea_ILP1850	TGCTCCAATAGCATGGTTGA	GTTTTTGCAAGGGTGGATGT
Tea_ILP1851	GGAAGCCAGAAACTGATCCA	GGATTCCCTCATCAAAATGC
Tea_ILP1852	GGAAGCCAGAAACTGATCCA	TTTTTGCAGATTGCATGCTT
Tea_ILP1853	GCACCCACATTATTTCCACC	ACATCCTCTTGGGAGCCTCT
Tea_ILP1854	CAGTTTCAATGTGTGACGTGG	TCTCTGTCTAGTGGCTGCGA
Tea_ILP1855	TCATGCAAGATATTCACGGC	CTGTAACCGTCTGCTCGTCA
Tea_ILP1856	CGAACAAGACTTCCTTTTTGC	TCCAGACATCAGGGAACGTA
Tea_ILP1857	TCTTCTCAAGGCAAGTCCGT	TTATCCAGGCTCCACCTGTT
Tea_ILP1858	ACTTGACCAGAACCAGTGGG	TCAGATGTTGGCGTCTCTTG
Tea_ILP1859	ATCCCAAGCTTGAACACACC	GGCTGGAACTTTTGGGTACA
Tea_ILP1860	CTCTGAGCACACACCCTTGA	CTCTTCACTGAACGTTGGCA
Tea_ILP1861	AAGGCCCAAAGTCTGACGTA	TCACTCGAGGCTGTACGATG
Tea_ILP1862	CAGCGATTTGTGTCTGCATT	GATGAATCCAACATGGGACC
Tea_ILP1863	TGTCAAGGGGTTCAGCTACA	TTGGTTATGCACAAGCAGGA
Tea_ILP1864	TCCCGTACTTGTGTACCGTG	TAGGCAGAATGCAACTGCTG
Tea_ILP1865	GTGCATTCATGCAACAAACC	AAATTGGACTTCTTTCCGGG
Tea_ILP1866	GATGTGTGAGAAAGGAAAGAGG	ATTTTTGCTGCGGTAGGATG
Tea_ILP1867	GACCTCATTTGTCGTGCTCA	CTTCTTCTCCGCAGGCTTTA
Tea_ILP1868	CCAAATCCCAACTCCGACTA	TAATCGGGATCAACAGCCTC
Tea_ILP1869	TCTTCGAGGAGCATTCACAG	CCTAGGAGACTCCGGAATGA
Tea_ILP1870	TGTTGTCCGGGTTTGTATCA	AGTTCGACCAAGCAAGAGGA
Tea_ILP1871	AAGAGAAGGCCAAAGCATCA	TGTCGCACAAAACAACATCA
Tea_ILP1872	GCATCAGGATGAACTACAACCA	GCGTCACAACAAACCTCTGA
Tea_ILP1873	TGTTCGTCTATGGCAAGTGG	CTTGTCTCTCGGTCACTCCC
Tea_ILP1874	GTGCAGATTGAGGAACCCAT	TCTGGCTCAGTAGGACAGGC
Tea_ILP1875	ACGACTCCAAGGTGGTTTTG	AAGGAAGCCCTTTCTGGATG
Tea_ILP1876	TTTTGAGAGCATGGTGGTTG	ACACCTCCAGGAAAGCAGAA
Tea_ILP1877	GGATTCGCCTCACTGTCAAT	ATCACTCCAGCTGATCCACC
Tea_ILP1878	CCTTTAGCATCAGAACCCCA	ATATTGGAAAATGGGGAGCC
Tea_ILP1879	CCTGAAATTCCCACATCACC	GTGGGCAACTATTGTGCCTT
Tea_ILP1880	CCTGAAATTCCCACATCACC	TGGTAACATTCTTGTGGGCA
Tea_ILP1881	CCCCAAGAACATTTGCAATC	GATGTCGGCATCAACAGG
Tea_ILP1882	GCCCATTGTGCTTCTCTCTC	TGGGATACCGTTTTGGAGAA
Tea_ILP1883	GAGTAGTCCAGGGCGTTCAG	ATGCCAGACAGCTGGAAACT
Tea_ILP1884	AGTTTCCAGCTGTCTGGCAT	TTTGCTCCCTTCATGGTTCT
Tea_ILP1885	GAACCATGAAGGGAGCAAAG	TGCAGTTTCAGTCACCATCC
Tea_ILP1886	GGATGGTGACTGAAACTGCAT	TGTTGTGCTCACTAGCAGGG
Tea_ILP1887	TCTTGCAGTCTTCCAATCCT	GGGGAAATCAAGGGACATTT
Tea_ILP1888	CGGGTAATGATCTCGGCTAA	TCTTGTCCTGGAGTGGTGTG
Tea_ILP1889	CACACCACTCCAGGACAAGA	TGTGAGTTTAGCCGAGGTCA
Tea_ILP1890	GGTGAGGCAAAGACAGAAGC	CCTCTTGTGGAATGACCCAT
Tea_ILP1891	ATGGGTCATTCCACAAGAGG	TAAAGCTTCCCACTCATGGC
Tea_ILP1892	AAGGCAGAGAAGCTGTGAGC	AACATGGATTGTCCTGAGGC
Tea_ILP1893	AAGGCAGAGAAGCTGTGAGC	AACATGGATTGTCCTGAGGC
Tea_ILP1894	TGTTTGTTCACCAACCAGGA	GCCCAAGAACTCAAAATCCA
Tea_ILP1895	GGATTTTGAGTTCTTGGGCA	CGCGTCTGTTGTTCTTGAAA
Tea_ILP1896	TGTCAAGGTTTGTGGTGGAA	ATGGCAAAACTTCGAGAGGA
Tea_ILP1897	ATTTGGTTGGCTTGAACTGG	CTTGGCCAGTTTGGCATAAT
Tea_ILP1898	ACACCGTACCATGAGCAACA	GGTGGAAGAGGCAATTTTCA
Tea_ILP1899	CAATGTGACTGATTCCCACG	ATGGAAAAAGGCTCGTCAAA
Tea_ILP1900	ATTCGAGTGGCCATTGATGT	GTACCGCGTTTCCTTTACCA
Tea_ILP1901	TGTCAAGCGACAGTTGAAGG	AAAAGCACATGGTGGACCTC
Tea_ILP1902	TGAGGTGGAATAAGTTGCAAGA	TTGGGGATTTCTCCTTTGAA
Tea_ILP1903	TCAAAGGAGAAATCCCCAAA	GTTGCAGAGTGCCCAATTCT
Tea_ILP1904	GCTTTCCATCTCTTCGCAAC	TTGCTAGCTGAGCTGGGATT
Tea_ILP1905	TCCCAGCTCAGCTAGCAAAC	TCGGGGAATATGAGCAAGTC
Tea_ILP1906	AGCTTGCTTTCATTGCAGGT	TTGTGGATGCCAATAGGGTT
Tea_ILP1907	TGGAGGCGATATGATCTTCC	GGGAGTTTATTTTGAGCCCC
Tea_ILP1908	TTTGCATAGTGGACGCGATA	GGGAGTTTATTTTGAGCCCC
Tea_ILP1909	AAGATGAGGCCATGTTCTGG	CCTAAAAAGTCGCACCCTCA
Tea_ILP1910	CAGCGACTTCCATGAGACAA	CTTTACCGGTCAGCTTCCAA
Tea_ILP1911	AAGCTGCAAAAGATGCTGGT	TCATATGGATCCTCCCCTTG
Tea_ILP1912	TAAAACCCAATTGCCAAGGA	GCTGGTCGCGTAATCAGGTA
Tea_ILP1913	GACATTGGGAAGTGAAGGTGA	TTGCTCATGCAATTCTTGGA
Tea_ILP1914	GTTTTCGAGTTCCTTGCTCG	ATTCCAATGTGCTCCAAACC
Tea_ILP1915	GTGGCACCAAAGGCTATCAT	GGTTCGTGTCCATCCTCACT
Tea_ILP1916	GACTGAGAAGGCGGAGTTTG	GATGCAGGGAAAAAGCTGTC
Tea_ILP1917	AATTGAGGCAATGGCAAAAG	AGCTTCCCTGCTGCAATAAA
Tea_ILP1918	TGTTAACACAACGGAGAAGAATAA	CTTGAGTCATGCTTGGCAGA
Tea_ILP1919	CCCACCAGTTTCTTGTGCTC	CCAGTGGACTGGGTTCAAAT
Tea_ILP1920	TTCTTGATGGTGCCAAACTG	GGCCATAAGCTTCCCAAAAG
Tea_ILP1921	AGACGGAAAGAGACCGAATG	TTTCCACGTACGCATCAAAA
Tea_ILP1922	ACGACTCGAGTGCCATGTCT	GCATTGTGCGGCTCTTTT
Tea_ILP1923	GCTTCAAAGCCTATGCAAGAA	GGGAAGATCAGAGGCATTCA
Tea_ILP1924	GAGCACGGATTCAGTTGTCA	GAGCCACCCTTCCCAATTAT
Tea_ILP1925	ATAATTGGGAAGGGTGGCTC	AAATCAATAGCCCGCATCTG
Tea_ILP1926	TGCTCGTGTCTTTGAGGATG	ATGCGTTCACAAATTCCTCC
Tea_ILP1927	TCTTGACCAGCAGTATCCCA	TGTTCTTCGCTTTGTTCGTG
Tea_ILP1928	GCTCGAGCGAAAGAATTGAC	AGGATGGAATGAGGATGCAA
Tea_ILP1929	TTTTGGATTGATGCGTGATG	CAGTTGCGGCTAAAGGAATC
Tea_ILP1930	GGACCGGACCATATTCTCAA	ATGTTTGTGTGGCTTTGCAG
Tea_ILP1931	CTGCGAAACAGTGTGCATCT	TCGATCTTTGCACTTCATCG
Tea_ILP1932	TGACCCTTTGAAAGAGGAGC	GCAAATCCAGCCAACTCATT
Tea_ILP1933	GAACAGCTGCTCCTCTCACTC	ATAAATGACCGTGAACCCCA
Tea_ILP1934	ATCAAACTTCTCGGTGTGCC	GGCTGCTAAGGTGCTTCAAT
Tea_ILP1935	TGGCTCCAAAATGAAATCCT	TAAAGCGCATTGTTGCAAAG
Tea_ILP1936	TCAACAAAATCCCGTTCCTT	TTTAAGGTGCCTCCAATTCTTC
Tea_ILP1937	TGCTTCTGTCATGGCAACTC	CTCATTGGTAAAAGAGCGGC
Tea_ILP1938	CTGTTTTCCACTTCCCCAAA	GCAGTTAGAGAATGGGCTGC
Tea_ILP1939	GGTCCTCCTTGGGTTTATCC	TCCACTCCCAGTCATCTCCT
Tea_ILP1940	ATGTGCAGAGGAAGGGTGAG	CTCTTGATCCCAATCCTCCA
Tea_ILP1941	CAGTGAAGTAGAAGCTGCAAGG	ACTGCTTCCCTTCCGTTACA
Tea_ILP1942	CTAAGCCCGAGTTGTTCGAC	CAGGGCTCCAAGTTTGACTC
Tea_ILP1943	TGCTTTTCCTTGAATCACCA	TGTGGAAACCTTTCAAACCA
Tea_ILP1944	GCTGGAGAAAGTTATGCAGGT	CAAGTTGAGACAACTGGGGAA
Tea_ILP1945	AAGGCCATTGAGCACAAAAC	GGGGCAATAAATGACAATGG
Tea_ILP1946	TTTCGCATTCTATCAAACATGG	TGATGGTATGACATGGTGCC
Tea_ILP1947	CCACCTGATCTTTTTGGACC	CATTGTCTGCATTCCATTCG
Tea_ILP1948	AATGCTGATGGACCAAGGAG	TGTGATCCCTCTTGGGAACT
Tea_ILP1949	GCTAAAAAGATGGCAGCACC	TTAGTCCAATCCGCTTCCAT
Tea_ILP1950	ATGGAAGCGGATTGGACTAA	ACCACCTCGAAGGAACATTG
Tea_ILP1951	AAGGCAATCAAGCAAGCACT	GAGGAAGCAGTTGCATCACA
Tea_ILP1952	TGGGATCTGATTTACGAGGC	TGTTGCTGAAGCTGGTTTTG
Tea_ILP1953	TATGCTGAAGCCCACACATC	TGTGGACCATGCAAGGTTAG
Tea_ILP1954	CCTCAATGCTTTCAGAAGCC	GAAGCAATGCCGGGTTAGTA
Tea_ILP1955	TACTAACCCGGCATTGCTTC	GTAGCGGTTGCTGTTGTTGA
Tea_ILP1956	TCAACAACAGCAACCGCTAC	CACCCATTGTTGATGCTCTG
Tea_ILP1957	ATGCAGAGCATCAACAATGG	TTCCTCCAGAGTCCACTCCA
Tea_ILP1958	ACACTGTGTCAGTTGGCGAG	TTCGAGATCGAATGTTTAGGC
Tea_ILP1959	ACCTCGGAATTGTCTTGACG	ACATGCGTTTTTGGTTCCTC
Tea_ILP1960	TGTTAACTGTCAAGCCAGCG	GATTGCAAATGTTCTTGGGG
Tea_ILP1961	TGCCCTTAATGGGATTCTTG	TTCACAGCACTCAACCAAGC
Tea_ILP1962	CCCAATCTCACCAGCCTTAG	TTTGATAGAGACATGTGGGGC
Tea_ILP1963	TCTTTTCATGGGCAGTCTCC	GTGGATCAATTTTGGGATGG
Tea_ILP1964	TCAGAAGGTTTTCGAATGGG	TCCCTAATTCCAACACCCAA
Tea_ILP1965	TATTCTGTCGATCAGCAGCG	GGCACCGAGCTCAATAACAT
Tea_ILP1966	ACTGGAGTGCATGAAGGACC	CAAAGATGACCCCAGGAAGA
Tea_ILP1967	TCCGTTCTCTGCTTCCAGTT	GGGATCACGCTTCTCACAAT
Tea_ILP1968	TCTCGTGTTGTGGGCAAATA	TTGTTCAGGGCTCTTGCTTT
Tea_ILP1969	TGACAGATTGCGAGAATCCA	GCAGTCTCCATGGCATCTTT
Tea_ILP1970	TCCGTGAGTACACAGGCAAG	AGAGGAAGCAACGGAGCATA
Tea_ILP1971	CAGTTCGCTCATCCACTCAA	TGACTTCCCACGTCCTCTCT
Tea_ILP1972	GCTCAAAGGCCTTCAGAAAA	ATCTCAGCATCAGCATGCAC
Tea_ILP1973	GTGCATGCTGATGCTGAGAT	TCAGATATCGGGCAAGATCC
Tea_ILP1974	CCCATCCGGTAGTTTAATGC	AGCTTGTGCTCTGTTCACTCC
Tea_ILP1975	GAGAAAATTGTTGATGCTATTTGC	CAATGGTGGTGGTGATGAAA
Tea_ILP1976	GGCCTTGCTAGCTCAAACTG	TGACCTGCTATCATTGGTCG
Tea_ILP1977	AACATGGATTGTCCTGAGGC	GGCCTTGCTAGCTCAAACTG
Tea_ILP1978	GGTTCGATCCTACTTTCTTTTTG	TCCCCTTGTTTAATGCCAAG
Tea_ILP1979	GCCTCTTCCACAATGGGATA	AGATGCATATGAAGCTGCCA
Tea_ILP1980	TTTAGTGCCCGAACAAGATG	TAAACTGTTGGCTTCGGAGG
Tea_ILP1981	GGCCTCCCTCTTCCTCATAC	CTGCCTTGGCGTAATTCTTC
Tea_ILP1982	GCAAATGGAAAGCTTGTGCT	AATGCCATCCTCTCAAATGC
Tea_ILP1983	TAGATCAATGCAGCCACAGC	TGCTGAGTCACAAGGGTCTG
Tea_ILP1984	CCTGATACGTGACAGGGGAT	TGGTCCATTTCTGGATAGGC
Tea_ILP1985	ACCCATGATCCAAAAGGACA	GGTGGTCCTGCATTTCAAAG
Tea_ILP1986	TTTCTTCCTCCACAGCAAGC	CTTGCGCACTTCTTCCTTGT
Tea_ILP1987	AATTGAACGCTCTTCGCACT	GCCAACATACTCGAGCACAA
Tea_ILP1988	CAGCAGCTCATCAATGCTGT	GCTGGGAAAATGCACTCAAT
Tea_ILP1989	ATATTGCCACAGGAGCCATC	GGATCAAGGTTTCCCACAAA
Tea_ILP1990	AACCACTGTTGCCATTCACA	TTCTCGTCCCAGCTCTCAAT
Tea_ILP1991	TTTGCATCAGCAGCAATCTC	TGCTTGCAGAAATCAACCAG
Tea_ILP1992	AAAGCTGGCAGGGTCATCT	GGCAAGGATGACAAGGCTAA
Tea_ILP1993	CCCAGAAAGAACTGCTGCAT	ATTTGGTTGATGTGTTGGCA
Tea_ILP1994	CAACCACAAATGGCACAGAG	ACTGAGGAGTTGCGGAGAAA
Tea_ILP1995	ATCGAAGGAATTGACCGTTG	TGAAGCAAGGAAGAATTGGC
Tea_ILP1996	GTTGCAATCGGGTCAAAGAT	CCAACCCTTCAAGAGGTCAT
Tea_ILP1997	TGTTTATGGAGGCTTGGTCC	ATCCATTTCCCAAATCGTGA
Tea_ILP1998	CGACAATGTTGGAGTGTGGA	AACTTTGGTTGCCCACTGAC
[truncated: 1,216 more rows]
