# Supplementary material for: Development of Genome-Wide Intron Length Polymorphism (ILP) Markers in Tea Plant (Camellia sinensis) and Related Applications for Genetics Research
Source: Int J Mol Sci. 2024 Mar 13;25(6):3241. doi: 10.3390/ijms25063241 (PMC10969888; doi:10.3390/ijms25063241)
Supplement: Supplementary file 1 [file ijms-25-03241-s001.zip › Table S2.xlsx]

## Sheet: Sheet1
Table S2 Primer sequences of 230 Tea_ILP markers
No.Primers	Forward primer 5'-3'	Reverse primer 5'-3'
Tea_ILP015	AGATGCAGACGGAGAGCAAT	GCTTGCTTGGTTCAGGTAGC
Tea_ILP072	TGCTTCATGTGCAGAACCAT	CTTGAACGACAACCCTCCAT
Tea_ILP077	ATTAGACCGGCCCCACTATC	tttccaagcccactccatag
Tea_ILP093	CTGTGCTGCTGTTTCACCAT	GTTCTGAGCTGTCGTGTCCA
Tea_ILP097	GCAGGACAAGAGACGACGTT	GCATGCCATTTTACCATCAG
Tea_ILP105	CTCTATTGCCCGGATCGAAG	GCCTCCATTTACATTGGTGTG
Tea_ILP113	ATGTGTCCCCATGGATGCTA	CGTCCCGTTTTGTCAATTTT
Tea_ILP116	ACGGTTCAACATCCACATCC	TTTTCCGGGGGTCAATAGAT
Tea_ILP151	TACTCAAGCGACTTGGCCTT	TATCCTCACCAGCCACCTTC
Tea_ILP167	CTCCGGTCACAGTTTCGATT	CGTGTTTGTCAGGAGGGATT
Tea_ILP182	ATCAGCATCCTCCCAGATTG	CGGACTGTCCTCCAAAGAAG
Tea_ILP202	TGAATCCGCCTTAACCAAAC	GAGCAACAACAGTTGGCTGA
Tea_ILP219	TTTTGCTTTGAATGGGTTCC	CCTTTTGCCACATCCTTGTT
Tea_ILP233	ACAAAGGGCCTGATCGTATG	ACTCCTTTGCAGATTGGTGG
Tea_ILP263	GCTGGATGCTGAAGGAAGTC	CCTTCGTCTGCAGCTCTCTT
Tea_ILP273	TTGCAGAAGACCAAATTCCC	GCCGTTATGGTGTCAGGACT
Tea_ILP277	tgctttcaATGTTCTCGGTG	CATAGGAGCCAACATCGTCA
Tea_ILP284	GAAATGAAACTGCCCATGCT	TAGGAGCAGGTGCTGGAACT
Tea_ILP290	TTGAGATTCACTGCATAGCCA	AAATTCACTCAAACGGCCTG
Tea_ILP298	GATGCATTTCCAACCGCTAC	GGGCTTATAAAGGGTCCCAA
Tea_ILP305	TCGGATCAAGCACCCTATTC	AGTTCTGATCGCGAGATGGT
Tea_ILP309	CGATCGAGCTGATGCAGTAA	AATTATCGATGCGGGAACAG
Tea_ILP337	AATGCATTGCACCAACAAGA	CAGGAGAGCCATGTGAGACA
Tea_ILP346	CCAACCACCTATTCCAGTTGA	CTCGGCCTCTACTCCTTCCT
Tea_ILP352	TGATTTCCTACAAGCTGGGG	CGAGAAGGGATGTAGCAAGC
Tea_ILP366	TTTTGGGAGAGTTGGTGGAG	CAAGTGCAGCACAAGACGAT
Tea_ILP376	TGAGCAGGAGAAAGCAAAAGA	AAGTACTTGCCAATGCCACC
Tea_ILP380	CTCGATAGGTTTGGGGTCAA	AATTGTGGGTGGCTCGTTAC
Tea_ILP384	CGAAAGACTCACTGCTGGTG	AacctcaaaacatcaaaaggG
Tea_ILP385	ACTCGCAGATTTTGGATTGG	TCCAATATGGAGTCCCCTTG
Tea_ILP396	GCAGACTGCCTTAGTCACCC	CAGCCTCTCACTAAGCCCTG
Tea_ILP422	GGACAACAATGGCAGGTCTT	CATCATAGTCAAAGTCATAGCCG
Tea_ILP432	GCCTGGAATGTCTGGATATGA	GGTATCTCTTTCAAGTCCGATGA
Tea_ILP434	GACCCGGTACACTCCTTTGA	attccacttCTTCGTCCCCT
Tea_ILP437	AAGGCTTCATGGTGTTCCAG	AGGCGAACTCTGTCAACGAT
Tea_ILP449	AAAGGGTGAGGAGGTTGCTT	AGACAAAACCTTGCCCATTG
Tea_ILP450	TTGGGTTCGAAGAGTTGAGG	TAGCGAAAACGAAAGCCAGT
Tea_ILP453	TGCTTCTTCACATCGCATCT	CCCTTGATTGCTCCAACATT
Tea_ILP455	CCCTCAGAAGCGTTTGTTTC	TCCAACTTTGCAACCATTACC
Tea_ILP508	GGATCATGCCTTTTCTGCAT	CTGCACCCGGAGAAAATAAA
Tea_ILP526	GGCAACAATTGAGGAAAGGA	TATCCTCAAGCCCAAAATGC
Tea_ILP537	GCTGTGGGCATGTTTGAGTA	CCTTTGCTTCTGACCACCAC
Tea_ILP546	CACCTTTTCTGACAGCACCA	TAGGCCTCTCAAGGGGATTT
Tea_ILP560	TCTTCCTGAATCCAACGGTC	TTTGTGAACCTCCCCCATTA
Tea_ILP585	GGAGGAAGATGCCAAACTCA	GGCCGTAGATAATTCAGCCA
Tea_ILP591	TCATCGTTGTCGAGATTGGA	GACATGGCTGAGAGGAGAGG
Tea_ILP592	GGGGTCCATAGCTGAACAGA	TTCATCCTCAACCCAAGACC
Tea_ILP594	CTGCTTCCACTCTTCCCAAG	TGTCTCTACAACCACGCCAG
Tea_ILP620	TGATTCCACAACCATTGCAT	TGCCAGAAAATGGAAGATCC
Tea_ILP629	AAGGGTAACTGGTGGCAGTG	GGTGCTCAAACTTCACAGCA
Tea_ILP637	ATAGCCATTGCTTTGCAGGT	CGCTTCTCTGGAGGTGAATC
Tea_ILP642	ATTGGGGAGTAGATTCGCCT	GGCAAAAAGTCGGTTGAAGA
Tea_ILP657	AGCACACTTCCTCGACCAGT	GCCTATTGATTCCAGCTCCA
Tea_ILP680	TGATGCATATTCAGGAGCCA	CAGGTTTCTGATTTTGGGCT
Tea_ILP684	GAAAGCTCCCACAGAGCAAC	CGCCGTCGTTCTGATTTTAT
Tea_ILP687	CAAGGCCCAATGCATAACTT	CCTTTTGGCATTCAAGTGCT
Tea_ILP692	TCACTGGCATCCAAATCTGA	CAAGCCTCAGCAAGAAGTCC
Tea_ILP700	GCGGTTTTTCTGTCAACCAT	CGCAATCTGGGAAATAAGGA
Tea_ILP729	CAGGGTCAGGCTCAATTTCT	ATGCAATGCTGAACCATCAA
Tea_ILP730	CAACATTGGAGGCAACACAA	TCTGATGTGTCCAGCCCATA
Tea_ILP755	GCTAGCATCTGTTGCACGAA	GATGGTGACACCCGATCTTT
Tea_ILP792	CAGCCCCTAAAAGCACAGAC	TGGCACATCACGAGTCTTTC
Tea_ILP793	TTGGGTTCCCAAACATTCAT	GCATAGAAGCATCCCTCAGC
Tea_ILP810	GTTGGCGAGTCCAGGAATTA	GCGGCCTCTGTTATGCTTAG
Tea_ILP840	CACAGTGGTGATTGCTGACC	ACCAGGCAATTGTGGTGAAT
Tea_ILP849	GCTTATTCGACCACATGGCT	GCCAATCTTCTCACCCTTTG
Tea_ILP865	TCACAGGAAAGCCAATCTCC	TGTTCCAACTGTACCAGGCA
Tea_ILP872	ACCAGCTGTTCTGCGAACTT	AATGACTGGAAGTGCCAACC
Tea_ILP900	GCTCGCACTCCAAGTAGGAT	TGACCTTGAAGCCAAAATTAAA
Tea_ILP923	GCTATTATGCTGGAGGCTGC	TGATTCTTCTTCCATTCGCC
Tea_ILP929	AACTGTCCAAGCCAGTCGAT	GCTGACACTATGGTGGGTGA
Tea_ILP943	TCTCAGGACAAATCCCATCG	AGGGATAGGTCCACTCAGCA
Tea_ILP953	TCCTAGCATAAATCCATCGAAAA	AAGGGAAAGGAATCTTCCGA
Tea_ILP956	TGACCTCACAGCACAGAAGG	ATGGCCATGAAAGCTTGTTC
Tea_ILP982	AACTTATCAGCGGCCACATC	CAGGAAACAGGTTCATGGGT
Tea_ILP988	TGCCACAACCATCAGCTACT	AATCAAGCATGACAGGGGAG
Tea_ILP1000	CCACCGGTTTCTGAAGATGT	CGCCTCCTTCTCTTTCCTCT
Tea_ILP1023	GGTGTAACCCAAGATCCCCT	TCCCACTGTCGATGTCTCAG
Tea_ILP1037	TCATACTCCTTCCGACCGAC	CAGCAACAAATGGAAGCTGA
Tea_ILP1053	ATCATTAATCCCCCTCAGGC	ATCATATTGCTCTGAGCCCG
Tea_ILP1054	TGATGTTTGTGCCTCCTCAG	CGTTAAGGAGTTTGTAGAAAAGCA
Tea_ILP1072	TGTTAATCACTTGTTGCCGC	CCTCAAGTTGGGGAAGGAAT
Tea_ILP1073	AATTCAGCCATCTGTCCAGC	TGACAGGATGGGCTTAAAGG
Tea_ILP1097	GCAGGAGACCTACTGGATGC	AAAGCGACAGTAGCCAGGAA
Tea_ILP1100	CCCTGCTCTTATTTGTCAAGG	TCGCAACTTTCTCAGGTGTG
Tea_ILP1109	ATTTGCAAAGTTGCCATTCC	GGAAAGACGTTGAAGGATGC
Tea_ILP1111	TTGCCACAAGCAAGATCAAG	CGAATCAAACTCTAGAAGAGCGA
Tea_ILP1116	AGTAGGGTTTTTGCCTCCGT	AAGTACCGTACCCGCACTTG
Tea_ILP1127	TCCAACTGGGCTCTTAATGC	ATGCAGAAACCACCAACCTC
Tea_ILP1152	GATTTGGTCCTCTGCTCCAC	CACTTCCATGGCATCATTTG
Tea_ILP1158	CTTCGACTGAACACCCTCGT	GGAGGTGCAAACCACCTTTA
Tea_ILP1161	CACGCTCCAATTTTCACCTT	CATGATGAAGTGTCATGGCTG
Tea_ILP1192	GGCTGGGAATATGCTCTCAA	TTTGCAGAGCACTGAGGTTG
Tea_ILP1215	AGGAAGCGGTCATCATCATC	CGGCCATATCACTGTGTGTC
Tea_ILP1222	GCTGAGTTTCCTTTGGCAAG	CAAATGCATAATGTGGTCGC
Tea_ILP1223	ATGCTCGACATTTGTGGTGA	GACAAGGAATTTGCAGGCAT
Tea_ILP1229	CCTCGTTGAGCCATAGGAAG	CTGGAACTAATGCGGTCTGA
Tea_ILP1244	GCAAGAATTTGCTCACCTCC	AATGCTTTGGCATGGTGTTA
Tea_ILP1251	GTGTCCGGAACGTTCTTGTT	GGCCTAGTGCTTGAATGGAA
Tea_ILP1285	AAGCCTCTGCGTGACCTAAA	GGGTGAAGCACAAAACACCT
Tea_ILP1293	CACTAGGCCTCATTTGCTCC	ATCAGAAAGATGCATTGGGC
Tea_ILP1294	CAACCATGCATCTCAAATGG	CTTCCCTGCTCTATTTTGCG
Tea_ILP1304	CAACATCAAAGGAGTCGCTG	TAGATTGCTGGAGCATCACG
Tea_ILP1316	TCTGTCTCAGCAAGACGCTG	CAGTAAGGGCCAAGTTAGCG
Tea_ILP1336	TCCCAATTGAATCAGCATCA	CTTCTGATGGCTTGTGGGAT
Tea_ILP1350	CCCAACACCCAAAATTTGTC	TGAGCAAGGTGTTCCAAGTG
Tea_ILP1391	CTGTTTCACGGATTGTCCCT	TCAGGGCGCAAATATCTTCT
Tea_ILP1396	CATCTCTCTCCTCCCTGCTG	TGTTCTATGGGATCTTCGCC
Tea_ILP1401	TGCTGAAGATGGAAATGCTG	GTCCCCGAAGTCCTTCTTTC
Tea_ILP1418	ATTGCATTCTTCCTCGCACT	TCACAAATCAATTCCACCGA
Tea_ILP1427	GGTCAACCACAGCTGGAACT	AAATTCCCTTTAAGCCTGCC
Tea_ILP1430	CCTGTGCACATGGTGTAGGT	TTGACAAAGAGTTTCGCGTG
Tea_ILP1437	AAAGAGGGACCAGAGACGGT	CAAAATAAGTTGCAGGGGGA
Tea_ILP1442	GCGAATTTTCAGCACTTTCC	CCAGGTTGATACAAGCAATAAAA
Tea_ILP1456	CGGATAGACCTTTCATGCGT	GTTCCCAATGTTGCCTGTCT
Tea_ILP1471	CCTTGCCCCATTGAAGTTAG	CCAAAACGACCTTCTTCCAA
Tea_ILP1491	ATTGGCAAGACTTTGTCGGT	GATGCATCTTGCTCACTCCA
Tea_ILP1517	CGACAGAGGAGCTCAGGAAG	TTGCTGCTTCTTTCTGTCCA
Tea_ILP1561	CCAGCCCCTGTATGTTCTGT	TCCAGTTCCAACTCTTGATGG
Tea_ILP1589	TCTGCTGCTAGATGCAAATGA	AGGAGCAACATAATTTGGCG
Tea_ILP1618	CATGCGTCAGGGTTGATCTT	CCCGTCAGGATCTTGTGACT
Tea_ILP1629	TGCCTTGTGTAAAAGAACCTTG	AAGAAGGATGCAGTTGGAGC
Tea_ILP1641	GCAAGCTGTCTCGAATGTTG	CCAATGCGTGTTGGTCATTA
Tea_ILP1663	TTTCAATGCATCCATCAGGA	CCGCTGGGTACTTCAACAAT
Tea_ILP1667	CCAAGCTCACTCACTTGCTTC	TTGCAGGACCCAGCTCTATT
Tea_ILP1691	GTTGGTTCAGAAAGCCGAAG	ATTCTTGGGATATGGTTGCG
Tea_ILP1718	AAGACACTTGAAGAACCGGC	TGCAAGATCATAACAACGCAG
Tea_ILP1765	CCTTTCCCCATCAGCATATC	AAGCTGACAGGGCAATGAGT
Tea_ILP1808	AAACATGGCTTCATTTTCGG	TGCACTTGCCATATCTTGCT
Tea_ILP1833	CAAAAGCCCAGAAAGGAGAG	TGTTGGAATTTGTTCCTGGAG
Tea_ILP1875	ACGACTCCAAGGTGGTTTTG	AAGGAAGCCCTTTCTGGATG
Tea_ILP1900	ATTCGAGTGGCCATTGATGT	GTACCGCGTTTCCTTTACCA
Tea_ILP1923	GCTTCAAAGCCTATGCAAGAA	GGGAAGATCAGAGGCATTCA
Tea_ILP1924	GAGCACGGATTCAGTTGTCA	GAGCCACCCTTCCCAATTAT
Tea_ILP1925	ATAATTGGGAAGGGTGGCTC	AAATCAATAGCCCGCATCTG
Tea_ILP1927	TCTTGACCAGCAGTATCCCA	TGTTCTTCGCTTTGTTCGTG
Tea_ILP1937	TGCTTCTGTCATGGCAACTC	CTCATTGGTAAAAGAGCGGC
Tea_ILP1940	ATGTGCAGAGGAAGGGTGAG	CTCTTGATCCCAATCCTCCA
Tea_ILP1941	CAGTGAAGTAGAAGCTGCAAGG	ACTGCTTCCCTTCCGTTACA
Tea_ILP1943	TGCTTTTCCTTGAATCACCA	TGTGGAAACCTTTCAAACCA
Tea_ILP1944	GCTGGAGAAAGTTATGCAGGT	CAAGTTGAGACAACTGGGGAA
Tea_ILP1945	AAGGCCATTGAGCACAAAAC	GGGGCAATAAATGACAATGG
Tea_ILP1946	TTTCGCATTCTATCAAACATGG	TGATGGTATGACATGGTGCC
Tea_ILP1947	CCACCTGATCTTTTTGGACC	CATTGTCTGCATTCCATTCG
Tea_ILP1951	AAGGCAATCAAGCAAGCACT	GAGGAAGCAGTTGCATCACA
Tea_ILP1952	TGGGATCTGATTTACGAGGC	TGTTGCTGAAGCTGGTTTTG
Tea_ILP1953	TATGCTGAAGCCCACACATC	TGTGGACCATGCAAGGTTAG
Tea_ILP1959	ACACTGTGTCAGTTGGCGAG	TTCGAGATCGAATGTTTAGGC
Tea_ILP1965	ACTGGAGTGCATGAAGGACC	CAAAGATGACCCCAGGAAGA
Tea_ILP1966	TCCGTTCTCTGCTTCCAGTT	GGGATCACGCTTCTCACAAT
Tea_ILP1967	TCTCGTGTTGTGGGCAAATA	TTGTTCAGGGCTCTTGCTTT
Tea_ILP1968	TGACAGATTGCGAGAATCCA	GCAGTCTCCATGGCATCTTT
Tea_ILP1969	TCCGTGAGTACACAGGCAAG	AGAGGAAGCAACGGAGCATA
Tea_ILP1970	TATTCTGTCGATCAGCAGCG	GGCACCGAGCTCAATAACAT
Tea_ILP1980	GGCCTCCCTCTTCCTCATAC	CTGCCTTGGCGTAATTCTTC
Tea_ILP1981	TTTAGTGCCCGAACAAGATG	TAAACTGTTGGCTTCGGAGG
Tea_ILP1982	GCAAATGGAAAGCTTGTGCT	AATGCCATCCTCTCAAATGC
Tea_ILP1983	TAGATCAATGCAGCCACAGC	TGCTGAGTCACAAGGGTCTG
Tea_ILP1984	CCTGATACGTGACAGGGGAT	TGGTCCATTTCTGGATAGGC
Tea_ILP1985	ACCCATGATCCAAAAGGACA	GGTGGTCCTGCATTTCAAAG
Tea_ILP1986	TTTCTTCCTCCACAGCAAGC	CTTGCGCACTTCTTCCTTGT
Tea_ILP1991	AAAGCTGGCAGGGTCATCT	GGCAAGGATGACAAGGCTAA
Tea_ILP1992	CCCAGAAAGAACTGCTGCAT	ATTTGGTTGATGTGTTGGCA
Tea_ILP1993	TTTGCATCAGCAGCAATCTC	TGCTTGCAGAAATCAACCAG
Tea_ILP1996	GTTGCAATCGGGTCAAAGAT	CCAACCCTTCAAGAGGTCAT
Tea_ILP1997	TGTTTATGGAGGCTTGGTCC	ATCCATTTCCCAAATCGTGA
Tea_ILP1998	CGACAATGTTGGAGTGTGGA	AACTTTGGTTGCCCACTGAC
Tea_ILP2007	GTCGGTTGATTCAATGGCTT	CCTCGGTGGATGAACTCACT
Tea_ILP2017	GATGTGCCGTGTTGTGAGAC	GCATTGCATATGAGGAGGGT
Tea_ILP2032	AATTGGCCACTTCATACATGC	TGAAGAGATGCTGCACGAGA
Tea_ILP2045	GAAGCAACCTTTCCCATCAA	TGCAGAGGAAGAGTTGCAGA
Tea_ILP2049	TCCCTTGAGGCTCTGATGAT	ATCTTGTGGCAGATGATCCC
Tea_ILP2053	TCTGACATTGGGAGTGGTAGAA	CTTCGCACACACTGGAAAGA
Tea_ILP2054	GTTCCAGAACCAAGAGCTGC	AATGCCCTTGTTGACCTCAC
Tea_ILP2103	TCAGCTTCTTGACCGTCCTT	GATTCAATCCGAGAACGGAA
Tea_ILP2114	GATTTTGGCGCTCATCATTT	GCTTTTATCGTCCATCGGAA
Tea_ILP2122	AGGAGTTCAAGAAGGGGCAT	CAAGGTGATCATCTGGTTTGC
Tea_ILP2138	GCCAGTGCTCTCATTCAATCT	ATGGTGGGCATCTTTCACAT
Tea_ILP2142	CAAATTCCAACAACAATGCG	TTCCCCACCAAATTCGTTT
Tea_ILP2148	ATCAACTCGGCAATGAATCC	CCACAGCTAGCGGTAATTGG
Tea_ILP2163	AGCCCCACTCATTTCTGTTG	GCTGTGGACGCCTCTTCTAC
Tea_ILP2167	AAGAGCTTGGATGTTGGAGC	CAATGACTCCAAATGCACTGA
Tea_ILP2171	TGAAGTATGCCCACTTGGAA	TAAAGGATGCAGTTGGTCGG
Tea_ILP2179	ATATCGCCGACTTCCAGTTG	GCAGCTCTAACGACGTTTCC
Tea_ILP2184	TGGTGTTGAAGCTTTTGCTG	GTTCTCCGGTGTGTTGGTTT
Tea_ILP2193	AAACTGAATGTCGGGTTTCG	TGCATGGATTCACTTGTTGG
Tea_ILP2212	TTTTTCGAGGAAGGGGAGTT	CACATCCCTTCCTTATGCTGA
Tea_ILP2228	GCTCGAACTCCTCCACTGAT	CTTTCTTCCTGTTTGCCTCG
Tea_ILP2235	CGACTCTCCCAACCAAGAAC	GATGAGCTTTTGGAGCTTGC
Tea_ILP2236	CATCTGCAGGCTCACTACGA	GATGAGCTTTTGGAGCTTGC
Tea_ILP2311	AAGCTGTTGATGAGGTAGGCA	TGGGTTGGATGATTGGTTTT
Tea_ILP2330	ATTCCCTCCTTGTTTTGGCT	GGCGTTCTTGGTTCATTGAT
Tea_ILP2343	AAACCAGCGAGATGGAACAC	AGATCGACGGGATTGAGTTG
Tea_ILP2348	TGATGTTGCTGATGCATTGA	TTCAACGTGGAAATGAATGG
Tea_ILP2355	GGTTGTCTGGAGCACGATTT	TGATGTTGCTGATGCATTGA
Tea_ILP2373	TGAATTCAGTCGACACCAGC	ACTCGGTACGGAGCTTCTCA
Tea_ILP2389	CGCAGAGTGGAACTATGGGT	CAGGCATATTGTGCAACCAC
Tea_ILP2413	GGTTTCTTGAAGCCGCTGTA	GCGGCTTGGGTTCAATAAGT
Tea_ILP2513	GAACCCTCTTTCTGCTCCCT	CAGCAAAAGGGAGCTTGTTC
Tea_ILP2525	GCGACAACCTGCCTCATATT	TAACCTTGCATGGTCCACAG
Tea_ILP2533	TCCTCATCATTAGCGGGAAC	TCTTTGTCCGAGCAGGAACT
Tea_ILP2549	CAACACTGAGGAAGAGATGCAC	CTTGCAAGAGCCTCCTGTTT
Tea_ILP2551	GGATTCCTCCTCAAACTCTTCA	TGCCAGCCTTCTTCTCTTTC
Tea_ILP2554	TGGTCCAAGCTTCTCAAACA	TTGTGTGCAAATAAGGAACTGG
Tea_ILP2581	ATGAAATTGAAGGTGGCGAG	CACTGCAAGCATTCTCCAAA
Tea_ILP2658	ATTCAGAGGCATGAACCACC	ATGTGTTCTCCCCTGCACTT
Tea_ILP2663	CCACGTTCAACATCCACAAG	AGAGGCTATGCGTTCATTGAG
Tea_ILP2664	CTCCACAGCTTCAGGGAATC	CCTTTGCTGCAGATTTCACA
Tea_ILP2674	ATGTTTCCACCATCACCGAT	CGCAATACAAATGGCTTGAA
Tea_ILP2682	TGGCGGATCCCTCTATTACA	TCATACACAGCTTCGTTCGG
Tea_ILP2695	GGTCGCTCTGGTAGTCCTTG	GAAATTGGCAAGAAAGCACG
Tea_ILP2703	TCGTTTTTGGCATTCAATCA	GCTGGACAGTGGACTGGAA
Tea_ILP2712	TTGGCATGATCTCATGGTGT	CGACCCATAAAAAGCACACG
Tea_ILP2715	TTTCCTCCAATCCAGTCGTC	TGTCAACAGCTTCTTCACGC
Tea_ILP2719	TCTGTCAGGGACCTCCTCAG	CTTCGCAGATGGAGAGGAGT
Tea_ILP2729	TCACAAGGAAGCAATGGTCA	CACAATGAGGGGGATCACAT
Tea_ILP2862	CGAAACAACATTCGCTCAAA	CATGCAGTTGCAGAGGAAAG
Tea_ILP2894	TGCAATGGGAACCTAAAGGA	TGGACAGAAAGAAGCAGCAA
Tea_ILP2911	GGTGTAGAAGGAAGGGAGGC	GAGAGGAAACCGTCAAACCA
Tea_ILP2957	TTGTGTCTCTTTCGTTCCCC	ATTATCGACTCAGCATCGGG
Tea_ILP2970	GTAGAACCATCACGCCACCT	TGTTCCTTGTTGACCTTGGA
Tea_ILP2982	GAATCTCATGGAAGCAGTGG	TACTCATCTGGGAAGCCACC
Tea_ILP3014	TCATCGATCAAAGCCAAGAG	ATGTGGCCAGATCCTTTGAG
Tea_ILP3028	TGCCATCAGACAGGACTCTG	CCTCAAAGAAAAGCTCCACG
Tea_ILP3087	GACCAGAAAATTGGGCATTG	AGCTGCATGTTCAGCAACAA
Tea_ILP3105	ATCACCGTGTGTTCCTTTCC	CGGCCTTTGGATCAGTACAT
Tea_ILP3184	CTTGACACACATCGCTGAGG	CCCTTATCAGAAGTAACACTGCAA
Tea_ILP3193	ACCTGAGCAGCGCTAATGAT	TTGACACCCTCAATTCCACA
Tea_ILP3195	CATTACCAATGGCAAATCCC	CTCGAGTCCACCAAGGAAAC
Tea_ILP3201	ACGCAAGAAACCTATGCTGG	TGGGAATACAGATGTTGGCA
