# Supplementary material for: Development of Genome-Wide Intron Length Polymorphism (ILP) Markers in Tea Plant (Camellia sinensis) and Related Applications for Genetics Research
Source: Int J Mol Sci. 2024 Mar 13;25(6):3241. doi: 10.3390/ijms25063241 (PMC10969888; doi:10.3390/ijms25063241)
Supplement: Supplementary file 1 [file ijms-25-03241-s001.zip › Table S3.xlsx]

## Sheet: Sheet1
Table S3. 5 Tea_ILP markers used in the analysis of their cross-transferability to 11 plant species
Reference genome	Marker ID	Forward primer 5'-3'	Reverse primer 5'-3'
	Tea_ILP0093	CTGTGCTGCTGTTTCACCAT	GTTCTGAGCTGTCGTGTCCA
	Tea_ILP0219	TTTTGCTTTGAATGGGTTCC	CCTTTTGCCACATCCTTGTT
	Tea_ILP0284	GAAATGAAACTGCCCATGCT	TAGGAGCAGGTGCTGGAACT
	Tea_ILP0337	AATGCATTGCACCAACAAGA	CAGGAGAGCCATGTGAGACA
Shuchazao'	Tea_ILP0352	TGATTTCCTACAAGCTGGGG	CGAGAAGGGATGTAGCAAGC
	Tea_ILP0366	TTTTGGGAGAGTTGGTGGAG	CAAGTGCAGCACAAGACGAT
	Tea_ILP0380	CTCGATAGGTTTGGGGTCAA	AATTGTGGGTGGCTCGTTAC
	Tea_ILP0385	ACTCGCAGATTTTGGATTGG	TCCAATATGGAGTCCCCTTG
	Tea_ILP0396	GCAGACTGCCTTAGTCACCC	CAGCCTCTCACTAAGCCCTG
	Tea_ILP0455	CCCTCAGAAGCGTTTGTTTC	TCCAACTTTGCAACCATTACC
	Tea_ILP0508	GGATCATGCCTTTTCTGCAT	CTGCACCCGGAGAAAATAAA
	Tea_ILP0546	CACCTTTTCTGACAGCACCA	TAGGCCTCTCAAGGGGATTT
	Tea_ILP0642	ATTGGGGAGTAGATTCGCCT	GGCAAAAAGTCGGTTGAAGA
	Tea_ILP1000	CCACCGGTTTCTGAAGATGT	CGCCTCCTTCTCTTTCCTCT
Longjing 43'	Tea_ILP1158	CTTCGACTGAACACCCTCGT	GGAGGTGCAAACCACCTTTA
	Tea_ILP1229	CCTCGTTGAGCCATAGGAAG	CTGGAACTAATGCGGTCTGA
	Tea_ILP1401	TGCTGAAGATGGAAATGCTG	GTCCCCGAAGTCCTTCTTTC
	Tea_ILP1629	TGCCTTGTGTAAAAGAACCTTG	AAGAAGGATGCAGTTGGAGC
	Tea_ILP1641	GCAAGCTGTCTCGAATGTTG	CCAATGCGTGTTGGTCATTA
	Tea_ILP1667	CCAAGCTCACTCACTTGCTTC	TTGCAGGACCCAGCTCTATT
	Tea_ILP1982	GCAAATGGAAAGCTTGTGCT	AATGCCATCCTCTCAAATGC
	Tea_ILP1986	TTTCTTCCTCCACAGCAAGC	CTTGCGCACTTCTTCCTTGT
	Tea_ILP2032	AATTGGCCACTTCATACATGC	TGAAGAGATGCTGCACGAGA
	Tea_ILP2045	GAAGCAACCTTTCCCATCAA	TGAAGAGATGCTGCACGAGA
	Tea_ILP2103	TCAGCTTCTTGACCGTCCTT	GATTCAATCCGAGAACGGAA
	Tea_ILP2142	CAAATTCCAACAACAATGCG	TTCCCCACCAAATTCGTTT
	Tea_ILP2179	ATATCGCCGACTTCCAGTTG	GCAGCTCTAACGACGTTTCC
DASZ	Tea_ILP2193	AAACTGAATGTCGGGTTTCG	TGCATGGATTCACTTGTTGG
	Tea_ILP2348	TGATGTTGCTGATGCATTGA	TTCAACGTGGAAATGAATGG
	Tea_ILP2413	GGTTTCTTGAAGCCGCTGTA	GCGGCTTGGGTTCAATAAGT
	Tea_ILP2549	CAACACTGAGGAAGAGATGCAC	CTTGCAAGAGCCTCCTGTTT
	Tea_ILP2581	ATGAAATTGAAGGTGGCGAG	CACTGCAAGCATTCTCCAAA
	Tea_ILP2703	TCGTTTTTGGCATTCAATCA	GCTGGACAGTGGACTGGAA
	Tea_ILP2715	TTTCCTCCAATCCAGTCGTC	TGTCAACAGCTTCTTCACGC
	Tea_ILP3014	TCATCGATCAAAGCCAAGAG	ATGTGGCCAGATCCTTTGAG
