# Supplementary material for: Development of Genome-Wide Intron Length Polymorphism (ILP) Markers in Tea Plant (Camellia sinensis) and Related Applications for Genetics Research
Source: Int J Mol Sci. 2024 Mar 13;25(6):3241. doi: 10.3390/ijms25063241 (PMC10969888; doi:10.3390/ijms25063241)
Supplement: Supplementary file 1 [file ijms-25-03241-s001.zip › Table S4.xlsx]

## Sheet: Sheet1
Table S4. 40 Tea_ILP markers used in the genetic diversity and population structure analysis of C. tetracocca
Marker ID	Forward primer 5'-3'	Reverse primer 5'-3'
Tea_ILP1116	AGTAGGGTTTTTGCCTCCGT	AAGTACCGTACCCGCACTTG
Tea_ILP1418	ATTGCATTCTTCCTCGCACT	TCACAAATCAATTCCACCGA
Tea_ILP1396	CATCTCTCTCCTCCCTGCTG	TGTTCTATGGGATCTTCGCC
Tea_ILP1000	CCACCGGTTTCTGAAGATGT	CGCCTCCTTCTCTTTCCTCT
Tea_ILP1589	TCTGCTGCTAGATGCAAATGA	AGGAGCAACATAATTTGGCG
Tea_ILP900	GCTCGCACTCCAAGTAGGAT	TGACCTTGAAGCCAAAATTAAA
Tea_ILP1097	GCAGGAGACCTACTGGATGC	AAAGCGACAGTAGCCAGGAA
Tea_ILP1023	GGTGTAACCCAAGATCCCCT	TCCCACTGTCGATGTCTCAG
Tea_ILP1222	GCTGAGTTTCCTTTGGCAAG	CAAATGCATAATGTGGTCGC
Tea_ILP1192	GGCTGGGAATATGCTCTCAA	TTTGCAGAGCACTGAGGTTG
Tea_ILP1073	AATTCAGCCATCTGTCCAGC	TGACAGGATGGGCTTAAAGG
Tea_ILP591	TCATCGTTGTCGAGATTGGA	GACATGGCTGAGAGGAGAGG
Tea_ILP1158	CTTCGACTGAACACCCTCGT	GGAGGTGCAAACCACCTTTA
Tea_ILP072	TGCTTCATGTGCAGAACCAT	CTTGAACGACAACCCTCCAT
Tea_ILP015	AGATGCAGACGGAGAGCAAT	GCTTGCTTGGTTCAGGTAGC
Tea_ILP290	TTGAGATTCACTGCATAGCCA	AAATTCACTCAAACGGCCTG
Tea_ILP380	CTCGATAGGTTTGGGGTCAA	AATTGTGGGTGGCTCGTTAC
Tea_ILP450	TTGGGTTCGAAGAGTTGAGG	TAGCGAAAACGAAAGCCAGT
Tea_ILP202	TGAATCCGCCTTAACCAAAC	GAGCAACAACAGTTGGCTGA
Tea_ILP284	GAAATGAAACTGCCCATGCT	TAGGAGCAGGTGCTGGAACT
Tea_ILP1875	ACGACTCCAAGGTGGTTTTG	AAGGAAGCCCTTTCTGGATG
Tea_ILP1946	TTTCGCATTCTATCAAACATGG	TGATGGTATGACATGGTGCC
Tea_ILP1986	TTTCTTCCTCCACAGCAAGC	CTTGCGCACTTCTTCCTTGT
Tea_ILP2114	GATTTTGGCGCTCATCATTT	GCTTTTATCGTCCATCGGAA
Tea_ILP2142	CAAATTCCAACAACAATGCG	TTCCCCACCAAATTCGTTT
Tea_ILP2171	TGAAGTATGCCCACTTGGAA	TAAAGGATGCAGTTGGTCGG
Tea_ILP1923	GCTTCAAAGCCTATGCAAGAA	GGGAAGATCAGAGGCATTCA
Tea_ILP1924	GAGCACGGATTCAGTTGTCA	GAGCCACCCTTCCCAATTAT
Tea_ILP1945	AAGGCCATTGAGCACAAAAC	GGGGCAATAAATGACAATGG
Tea_ILP1951	AAGGCAATCAAGCAAGCACT	GAGGAAGCAGTTGCATCACA
Tea_ILP1967	TCTCGTGTTGTGGGCAAATA	TTGTTCAGGGCTCTTGCTTT
Tea_ILP1982	GCAAATGGAAAGCTTGTGCT	AATGCCATCCTCTCAAATGC
Tea_ILP1991	AAAGCTGGCAGGGTCATCT	GGCAAGGATGACAAGGCTAA
Tea_ILP2017	GATGTGCCGTGTTGTGAGAC	GCATTGCATATGAGGAGGGT
Tea_ILP2551	GGATTCCTCCTCAAACTCTTCA	TGCCAGCCTTCTTCTCTTTC
Tea_ILP3195	CATTACCAATGGCAAATCCC	CTCGAGTCCACCAAGGAAAC
Tea_ILP1959	ACACTGTGTCAGTTGGCGAG	TTCGAGATCGAATGTTTAGGC
Tea_ILP3087	GACCAGAAAATTGGGCATTG	AGCTGCATGTTCAGCAACAA
Tea_ILP1953	TATGCTGAAGCCCACACATC	TGTGGACCATGCAAGGTTAG
Tea_ILP2343	AAACCAGCGAGATGGAACAC	AGATCGACGGGATTGAGTTG
