# Supplementary material for: Development of Genome-Wide Intron Length Polymorphism (ILP) Markers in Tea Plant (Camellia sinensis) and Related Applications for Genetics Research
Source: Int J Mol Sci. 2024 Mar 13;25(6):3241. doi: 10.3390/ijms25063241 (PMC10969888; doi:10.3390/ijms25063241)
Supplement: Supplementary file 1 [file ijms-25-03241-s001.zip › Table S5.xlsx]

## Sheet: Sheet1
Table S5 Raw data of the 0,1 matrix for 11 plant species in 6 plant families
No.Primers	Camellia reticulata	Arabidopsis thaliana	Oryza sativa	Triticum aestivum	Cucumis sativus	Nicotiana tabacum	Zea mays	Lycopersicon esculentum	Helianthus annuus	Capsicum annuum	Brassica napus
Tea_ILP1986	1	1	1	1	1	1	1	1	1	1	1
Tea_ILP2032	1	1	1	1	1	1	0	1	1	1	1
Tea_ILP2103	1	1	1	1	1	1	1	1	1	1	1
Tea_ILP2142	1	1	1	1	1	1	0	1	1	1	1
Tea_ILP2179	1	1	1	1	1	1	1	1	1	1	0
Tea_ILP2193	1	0	1	1	1	0	0	1	1	1	1
Tea_ILP2413	1	1	1	1	0	1	1	1	0	1	1
Tea_ILP2549	1	1	1	1	1	1	0	1	1	1	0
Tea_ILP2703	1	1	1	1	1	1	0	1	1	1	0
Tea_ILP2715	1	1	1	1	1	1	1	1	1	1	1
Tea_ILP3014	1	1	1	1	1	1	1	1	1	1	1
Tea_ILP1982	1	1	1	1	1	1	1	1	1	1	1
Tea_ILP2045	1	0	1	1	0	1	1	1	1	1	0
Tea_ILP2581	1	0	1	1	1	1	1	1	1	1	1
Tea_ILP2348	1	1	1	1	1	1	1	1	1	1	1
Tea_ILP1667	1	1	0	1	0	1	0	0	0	0	1
Tea_ILP1641	1	1	1	1	1	1	1	1	1	1	1
Tea_ILP1229	1	0	0	1	1	1	1	1	1	0	1
Tea_ILP1629	1	1	1	0	1	1	1	1	1	1	0
Tea_ILP1401	1	1	0	1	0	1	0	1	1	1	0
Tea_ILP1000	1	1	1	1	1	1	1	1	1	1	1
Tea_ILP1158	1	0	1	1	1	1	1	1	1	1	1
Tea_ILP642	1	1	1	1	1	1	1	1	1	1	1
Tea_ILP508	1	1	1	1	1	1	1	1	1	1	1
Tea_ILP546	1	0	1	1	1	1	0	1	1	0	1
Tea_ILP455	1	1	1	0	0	1	0	0	1	1	1
Tea_ILP385	1	0	0	0	1	1	0	1	0	1	1
Tea_ILP396	1	1	1	1	1	1	1	1	1	0	1
Tea_ILP380	1	1	1	1	1	1	1	1	1	1	1
Tea_ILP337	1	1	1	1	1	1	0	0	1	1	0
Tea_ILP352	1	0	0	1	0	1	1	0	1	0	1
Tea_ILP093	1	0	0	1	0	1	0	1	1	1	1
Tea_ILP219	1	0	0	1	1	1	0	1	1	1	1
Tea_ILP284	1	1	1	1	1	1	1	1	1	1	1
Tea_ILP366	1	1	0	0	1	1	1	0	1	0	1
