# Supplementary material for: Development of Genome-Wide Intron Length Polymorphism (ILP) Markers in Tea Plant (Camellia sinensis) and Related Applications for Genetics Research
Source: Int J Mol Sci. 2024 Mar 13;25(6):3241. doi: 10.3390/ijms25063241 (PMC10969888; doi:10.3390/ijms25063241)
Supplement: Supplementary file 1 [file ijms-25-03241-s001.zip › Table S6.xlsx]

## Sheet: Sheet1
Table S6 Table S6: Raw data of the 0,1 matrix for genetic diversity of C. tetracocca.
No.sample	Population	Tea_ILP1116					Tea_ILP1418		Tea_ILP1396			Tea_ILP1000				Tea_ILP1589		Tea_ILP900			Tea_ILP1097		Tea_ILP1023					Tea_ILP1222			Tea_ILP1192		Tea_ILP1073		Tea_ILP591						Tea_ILP1158				Tea_ILP072		Tea_ILP015
1	Qingshan town	0	0	0	0	1	1	0	1	0	0	0	0	0	1	0	1	0	1	0	0	1	0	1	0	0	0	0	1	0	9	9	1	0	0	0	0	0	1	0	1	0	0	0	1	1	1	0	0
2	Qingshan town	0	0	0	0	1	1	0	1	0	1	0	0	0	1	0	1	1	0	0	0	1	0	0	1	0	0	0	1	0	1	0	1	0	0	0	0	0	1	0	0	0	1	0	0	1	0	1	0
3	Qingshan town	1	0	0	0	0	1	0	1	0	0	0	0	0	1	0	1	0	1	0	0	1	0	0	1	0	0	1	0	0	1	0	1	1	0	0	0	0	1	0	1	0	0	0	1	1	0	0	1
4	Qingshan town	1	0	0	0	0	1	0	1	0	1	0	0	0	1	0	1	0	1	0	0	1	0	0	1	0	0	0	1	0	0	1	1	0	0	0	0	0	1	0	1	0	0	0	0	1	0	1	0
5	Qingshan town	0	0	0	0	1	1	0	0	1	0	0	0	1	0	9	9	0	1	0	0	1	1	0	0	1	0	0	1	0	1	0	1	0	0	1	0	0	0	0	0	1	0	1	1	1	0	0	1
6	Qingshan town	0	0	1	0	0	1	0	1	0	0	0	0	1	0	1	1	1	0	0	1	0	0	0	0	0	1	1	0	1	1	0	1	0	0	0	0	1	0	0	1	0	0	0	0	1	0	1	0
7	Qingshan town	1	0	0	0	0	1	0	1	0	1	0	0	0	1	1	1	0	1	0	1	0	0	0	0	1	0	1	0	0	0	1	1	0	0	0	0	1	0	0	0	1	0	1	1	1	0	1	0
8	Qingshan town	0	0	0	1	0	0	1	1	0	0	0	0	0	1	1	1	1	0	0	0	1	0	0	1	0	0	1	0	0	1	0	1	0	0	0	0	0	1	0	0	1	0	1	1	1	0	1	0
9	Qingshan town	1	0	0	0	0	1	0	1	0	1	0	0	0	1	0	1	1	0	0	1	0	0	0	0	1	0	1	0	0	0	1	1	0	0	1	0	0	0	0	1	0	0	0	0	1	0	1	0
10	Qingshan town	1	0	0	0	0	1	0	0	1	0	0	0	0	1	1	1	1	0	0	0	1	0	0	0	0	1	1	0	1	1	0	1	0	0	0	0	1	0	0	0	1	0	1	1	1	0	1	0
11	Qingshan town	1	0	0	0	0	1	0	1	0	1	0	0	1	0	0	1	0	1	0	1	0	0	0	1	0	0	1	0	1	0	1	1	0	0	0	0	1	0	0	0	1	0	1	0	1	0	1	0
12	Qingshan town	0	0	0	1	0	1	0	0	1	0	0	0	1	0	0	1	1	0	0	0	1	0	0	1	0	0	1	0	0	1	0	1	0	1	0	0	0	0	0	0	0	1	0	1	1	0	0	1
13	Qingshan town	1	0	0	0	0	1	0	1	0	1	0	0	0	1	0	1	0	1	0	0	1	0	1	0	0	0	1	0	1	1	0	1	1	0	0	0	1	0	0	1	0	0	0	1	1	0	1	0
14	Qingshan town	1	0	0	0	0	1	0	1	0	0	1	0	0	0	0	1	0	1	0	1	0	0	1	0	0	0	1	0	1	0	1	1	0	0	0	0	0	1	0	0	1	0	1	1	1	0	0	1
15	Qingshan town	0	1	0	0	0	1	0	1	0	1	0	0	0	1	0	1	0	1	0	0	1	0	0	0	1	0	1	0	0	1	0	1	0	0	0	0	0	0	1	1	0	0	0	0	1	0	0	1
16	Qingshan town	0	0	0	0	1	1	0	1	0	1	0	0	0	1	0	1	0	1	0	1	0	0	0	1	0	0	1	0	0	0	1	1	0	0	0	0	0	1	0	0	1	0	1	1	1	0	0	1
17	Qingshan town	0	0	0	1	0	1	0	1	0	0	0	0	0	1	0	1	1	0	0	1	0	0	0	0	1	0	0	1	0	1	0	1	0	0	0	0	0	0	1	0	1	0	1	0	1	0	1	0
18	Qingshan town	1	0	0	0	0	1	0	1	0	0	0	0	1	0	0	1	1	0	0	0	1	0	0	1	0	0	1	0	0	1	0	1	0	0	0	0	0	1	0	0	0	1	0	0	1	1	0	0
19	Qingshan town	1	0	0	0	0	1	0	0	1	0	0	0	0	1	0	1	1	0	0	0	1	0	1	0	0	0	0	1	0	0	1	1	0	0	0	0	1	0	0	0	0	1	0	1	1	1	0	0
20	Qingshan town	0	0	0	1	0	1	0	1	0	0	0	0	0	1	1	1	0	1	0	1	0	0	0	1	0	0	1	0	0	0	1	1	1	0	0	0	1	0	0	0	1	0	1	0	1	1	0	0
21	Qingshan town	0	0	0	0	1	1	0	0	1	0	0	0	0	1	0	1	1	0	0	0	1	0	1	0	0	0	1	0	1	0	1	1	0	0	0	0	1	0	0	1	0	0	0	1	1	9	9	9
22	Qingshan town	0	1	0	0	0	1	0	1	0	1	0	0	0	1	0	1	0	1	0	0	1	0	0	1	0	0	0	1	0	0	1	1	0	0	0	0	0	0	1	1	0	0	0	1	1	0	1	0
23	Qingshan town	0	0	0	1	0	1	0	1	0	0	0	0	0	1	0	1	1	0	0	0	1	0	0	1	0	0	1	0	1	0	1	1	0	0	0	0	0	1	0	0	1	0	1	1	1	0	1	0
24	Qingshan town	0	0	0	0	1	1	0	1	0	0	0	0	0	1	0	1	0	1	0	1	0	0	0	1	0	0	1	0	0	0	1	1	0	0	1	0	0	0	0	0	1	0	1	1	1	0	1	0
25	Qingshan town	1	0	0	0	0	1	0	0	1	0	0	0	0	1	0	1	0	1	0	1	0	0	0	1	0	0	1	0	1	1	0	1	0	0	0	1	0	0	0	1	0	0	0	0	1	0	1	0
26	Qingshan town	0	0	0	1	0	1	0	0	1	0	0	0	1	0	1	1	0	1	0	1	0	1	0	0	1	0	1	0	0	1	0	1	0	0	0	0	0	1	0	0	0	1	0	0	1	1	0	0
27	Qingshan town	1	0	0	0	0	1	0	1	0	1	0	0	0	1	0	1	1	0	0	0	1	0	0	1	0	0	1	0	1	0	1	1	0	0	0	0	0	1	0	0	1	0	1	1	1	0	1	0
28	Qingshan town	1	0	0	0	0	1	0	1	0	0	0	0	0	1	0	1	0	1	0	0	1	0	0	0	1	0	1	0	0	1	0	1	1	0	0	0	1	0	0	0	1	0	1	1	1	0	1	0
29	Qingshan town	1	0	0	0	0	1	0	1	0	0	0	0	0	1	0	1	0	1	0	0	1	0	0	1	0	0	1	0	1	1	0	1	1	0	1	0	0	0	0	0	1	0	1	1	1	0	0	1
30	Qingshan town	0	0	0	0	1	1	0	1	0	0	1	0	0	0	0	1	0	1	0	1	0	0	0	1	0	0	1	0	0	0	1	1	0	0	0	0	1	0	0	0	1	0	1	0	1	1	0	0
31	Qingshan town	1	0	0	0	0	1	0	0	1	0	1	0	0	0	1	1	1	0	0	0	1	0	0	0	1	0	0	1	0	0	1	1	1	9	9	9	9	9	9	1	0	0	0	1	1	0	0	1
32	Qingshan town	9	9	9	9	9	1	0	0	1	0	9	9	9	9	9	9	1	0	0	0	1	9	9	9	9	9	0	1	0	9	9	9	9	9	9	9	9	9	9	0	0	1	0	1	1	9	9	9
33	Qingshan town	0	0	0	0	1	1	0	1	0	1	0	0	0	1	1	1	0	1	0	0	1	0	0	0	1	0	1	0	1	0	1	1	0	0	1	0	0	0	0	0	1	0	1	1	1	0	1	0
34	Qingshan town	1	0	0	0	0	1	0	1	0	0	0	0	0	1	1	1	0	1	0	0	1	1	0	0	1	0	1	0	1	1	0	1	0	0	0	0	1	0	0	0	1	0	1	1	1	0	0	1
35	Qingshan town	1	0	0	0	0	1	0	1	0	0	0	0	0	1	1	1	1	0	0	1	0	0	0	1	0	0	1	0	1	1	0	1	0	0	0	0	0	1	0	0	1	0	1	1	1	0	1	0
36	Qingshan town	0	0	0	0	1	1	0	1	0	0	0	0	0	1	1	1	1	0	0	0	1	1	0	0	1	0	1	0	1	0	1	1	0	0	0	0	1	0	0	0	0	1	0	1	1	0	1	0
37	Qingshan town	0	0	0	1	0	1	0	0	1	0	1	0	0	0	0	1	1	0	0	1	0	0	1	0	0	0	1	0	1	0	1	1	0	0	0	1	0	0	0	0	1	0	1	0	1	0	1	0
38	Qingshan town	0	0	0	1	0	1	0	1	0	0	1	0	0	0	1	1	0	1	0	1	0	0	0	1	0	0	0	1	0	0	1	1	0	1	0	0	0	0	0	1	0	0	0	1	1	0	1	0
39	Qingshan town	0	0	0	1	0	1	0	1	0	0	0	0	1	0	1	1	1	0	0	0	1	0	0	1	0	0	1	0	1	1	0	1	0	0	0	0	0	0	1	0	1	0	1	1	1	0	0	1
40	Qingshan town	1	0	0	0	0	1	0	1	0	1	0	0	0	1	1	1	1	0	0	1	0	0	0	0	1	0	1	0	1	0	1	1	0	0	0	0	0	1	0	0	1	0	1	1	1	0	1	0
41	Qingshan town	0	0	0	0	1	1	0	1	0	1	0	0	0	1	0	1	1	0	0	1	0	0	0	0	1	0	1	0	1	1	0	1	0	0	0	0	0	1	0	0	1	0	1	1	1	1	0	0
42	Qingshan town	9	9	9	9	9	1	0	0	1	0	0	0	0	1	0	1	1	0	0	1	0	0	0	0	1	0	1	0	1	0	1	1	0	0	0	0	0	1	0	0	1	0	1	1	1	1	0	0
43	Qingshan town	0	0	0	0	1	1	0	0	1	0	0	0	0	1	0	1	1	0	0	0	1	0	0	0	1	0	1	0	1	0	1	1	0	0	0	0	0	0	1	0	1	0	1	1	1	0	1	0
44	Qingshan town	0	0	1	0	0	1	0	1	0	0	1	0	0	0	0	1	1	0	0	0	1	0	0	1	0	0	1	0	1	0	1	1	0	0	0	0	1	0	0	0	1	0	1	0	1	0	1	0
45	Qingshan town	9	9	9	9	9	1	0	9	9	9	9	9	9	9	9	9	1	0	0	0	1	9	9	9	9	9	0	1	0	0	1	9	9	9	9	9	9	9	9	0	1	0	1	0	1	9	9	9
46	Qingshan town	0	0	0	1	0	1	0	1	0	0	1	0	0	0	1	1	1	0	0	0	1	0	0	0	1	0	1	0	1	0	1	1	0	0	0	0	0	1	0	0	1	0	1	1	1	0	1	0
47	Qingshan town	0	0	0	1	0	1	0	1	0	1	0	0	1	0	1	1	1	0	0	0	1	1	0	0	1	0	1	0	1	9	9	1	0	0	0	0	0	0	1	0	1	0	1	1	1	0	1	0
48	Qingshan town	0	0	1	0	0	1	0	1	0	1	0	0	0	1	0	1	0	1	0	1	0	0	0	0	1	0	1	0	0	0	1	1	0	0	0	0	0	1	0	0	1	0	1	0	1	0	1	0
49	Qingshan town	0	0	0	1	0	1	0	0	1	0	1	0	0	0	1	1	1	0	0	1	0	1	0	0	1	0	1	0	1	1	0	1	0	0	0	0	0	1	0	0	1	0	1	0	1	0	1	0
50	Qingshan town	0	0	0	1	0	1	0	0	1	0	1	0	0	0	1	1	1	0	0	1	0	0	0	0	1	0	1	0	1	1	0	1	0	0	0	0	0	1	0	1	0	0	0	1	1	0	1	0
51	Qingshan town	0	0	0	0	1	1	0	1	0	0	0	0	1	0	0	1	1	0	0	0	1	0	0	0	0	1	1	0	1	1	0	1	1	0	1	0	0	0	0	0	1	0	1	1	1	0	1	0
52	Qingshan town	0	0	1	0	0	1	0	1	0	0	0	0	1	0	0	1	1	0	0	1	0	0	0	0	1	0	1	0	0	0	1	1	0	0	0	0	0	1	0	1	0	0	0	0	1	0	1	0
53	Qingshan town	1	0	0	0	0	1	0	1	0	0	0	0	0	1	0	1	1	0	0	1	0	0	0	0	1	0	1	0	1	0	1	1	0	0	0	0	0	1	0	0	1	0	1	1	1	1	0	0
54	Qingshan town	1	0	0	0	0	1	0	0	1	0	0	0	0	1	1	1	1	0	0	0	1	0	0	0	1	0	0	1	0	0	1	1	0	0	0	0	0	1	0	0	0	1	0	1	1	1	0	0
55	Qingshan town	0	0	0	0	1	1	0	1	0	0	0	0	1	0	0	1	1	0	0	0	1	0	0	0	0	1	1	0	1	0	1	1	0	0	0	0	0	1	0	0	1	0	1	1	1	1	0	0
56	Louxia town	0	0	0	1	0	1	0	1	0	0	0	0	1	0	1	1	1	0	0	1	0	0	0	0	1	0	1	0	0	0	1	1	0	0	0	0	0	1	0	0	0	1	0	1	1	0	1	0
57	Louxia town	0	0	0	0	1	1	0	1	0	1	0	0	0	1	1	1	1	0	0	0	1	0	0	0	1	0	1	0	0	0	1	1	0	0	1	0	0	0	0	0	0	1	0	1	1	0	1	0
58	Louxia town	0	0	0	0	1	1	0	0	1	0	0	1	0	0	1	1	1	0	0	0	1	0	1	0	0	0	1	0	0	0	1	1	1	0	1	0	0	0	0	0	0	1	0	1	1	1	0	0
59	Louxia town	0	0	0	0	1	1	0	1	0	0	1	0	0	0	1	1	1	0	0	1	0	0	0	0	1	0	1	0	0	0	1	1	0	0	1	0	0	0	0	0	1	0	1	1	1	0	1	0
60	Louxia town	0	1	0	0	0	1	0	1	0	1	0	0	0	1	1	1	1	0	0	1	0	0	0	0	0	1	1	0	0	0	1	1	0	0	1	0	0	0	0	0	0	1	0	1	1	0	1	0
61	Louxia town	0	0	0	0	1	1	0	1	0	0	0	0	1	0	1	1	1	0	0	0	1	0	0	0	1	0	1	0	0	0	1	1	0	0	0	0	0	1	0	0	1	0	1	0	1	0	1	0
62	Louxia town	0	0	0	0	1	1	0	1	0	0	0	0	0	1	0	1	1	0	0	1	0	0	1	0	0	0	1	0	0	0	1	1	0	0	0	0	0	1	0	0	1	0	1	1	1	1	0	0
63	Louxia town	1	0	0	0	0	1	0	1	0	0	1	0	0	0	1	1	1	0	0	1	0	0	0	0	1	0	1	0	0	0	1	1	0	0	0	0	0	1	0	0	1	0	1	1	1	1	0	0
64	Louxia town	0	0	0	0	1	1	0	1	0	0	0	0	1	0	1	1	1	0	0	1	0	0	0	1	0	0	1	0	0	0	1	1	0	0	0	0	0	1	0	0	1	0	1	0	1	1	0	0
65	Louxia town	0	0	0	0	1	1	0	1	0	1	1	0	0	0	1	1	1	0	0	0	1	0	0	0	1	0	1	0	0	0	1	1	0	0	0	1	0	0	0	0	1	0	1	1	1	0	1	0
66	Louxia town	0	0	0	1	0	1	0	1	0	1	0	0	0	1	1	1	1	0	0	1	0	0	1	0	0	0	1	0	0	0	1	1	0	0	1	0	0	0	0	0	1	0	1	1	1	0	0	1
67	Louxia town	0	1	0	0	0	1	0	0	1	0	0	0	0	1	1	1	1	0	0	0	1	0	0	0	1	0	1	0	0	0	1	1	1	0	0	1	0	0	0	0	0	1	0	1	1	1	0	0
68	Louxia town	0	0	0	0	1	1	0	1	0	0	0	1	0	0	1	1	1	0	0	1	0	0	0	0	1	0	1	0	0	0	1	1	1	0	1	0	0	0	0	0	1	0	1	1	1	0	0	1
69	Louxia town	0	0	0	1	0	1	0	1	0	0	0	0	1	0	1	1	0	1	0	0	1	0	0	1	0	0	1	0	0	1	0	1	0	0	0	0	0	1	0	0	1	0	1	0	1	0	0	1
70	Louxia town	0	0	0	0	1	1	0	1	0	0	1	0	0	0	0	1	1	0	0	1	0	0	1	0	0	0	1	0	0	0	1	1	0	0	1	0	0	0	0	0	1	0	1	1	1	0	0	1
71	Louxia town	0	0	0	0	1	1	0	1	0	1	1	0	0	0	1	1	1	0	0	1	0	0	0	1	0	0	1	0	0	0	1	1	0	0	1	0	0	0	0	0	0	1	0	0	1	1	0	0
72	Louxia town	0	1	0	0	0	1	0	1	0	1	0	0	1	0	1	1	1	0	0	1	0	0	0	0	0	1	1	0	0	0	1	1	0	0	0	0	0	0	1	0	0	1	0	1	1	0	0	1
73	Louxia town	1	0	0	0	0	1	0	1	0	1	0	0	1	0	1	1	1	0	0	1	0	0	0	0	0	1	1	0	0	0	1	1	0	0	1	0	0	0	0	0	1	0	1	0	1	0	0	1
74	Louxia town	0	0	0	0	1	1	0	1	0	0	1	0	0	0	1	1	1	0	0	0	1	0	0	0	1	0	1	0	0	0	1	1	1	0	0	1	0	0	0	0	1	0	1	0	1	1	0	0
75	Louxia town	0	0	0	1	0	1	0	1	0	1	1	0	0	0	1	1	1	0	0	1	0	0	0	1	0	0	1	0	0	1	0	1	0	0	1	0	0	0	0	0	0	1	0	1	1	1	0	0
76	Louxia town	1	0	0	0	0	1	0	1	0	0	0	0	1	0	1	1	1	0	0	1	0	0	0	0	1	0	1	0	0	0	1	1	0	0	0	0	0	1	0	1	0	0	0	1	1	1	0	0
77	Louxia town	1	0	0	0	0	1	0	1	0	0	0	0	1	0	1	1	1	0	0	1	0	0	0	0	1	0	1	0	0	0	1	1	0	0	0	0	0	1	0	0	0	1	0	1	1	1	0	0
78	Louxia town	1	0	0	0	0	1	0	1	0	0	0	0	0	1	1	1	1	0	0	1	0	0	0	1	0	0	1	0	0	0	1	1	0	0	0	0	0	1	0	1	0	0	0	1	1	0	0	1
79	Louxia town	0	0	0	0	1	1	0	0	1	0	1	0	0	0	1	1	1	0	0	1	0	0	0	0	1	0	1	0	0	0	1	1	0	0	0	1	0	0	0	0	1	0	1	1	1	0	0	1
80	Louxia town	1	0	0	0	0	1	0	0	1	0	0	0	0	1	1	1	0	1	0	0	1	0	0	1	0	0	1	0	1	0	1	1	1	0	0	0	1	0	0	0	1	0	1	0	1	0	0	1
81	Louxia town	1	0	0	0	0	1	0	0	1	0	0	1	0	0	0	1	0	0	1	1	0	1	0	0	1	0	1	0	1	0	1	1	0	0	0	0	0	1	0	0	1	0	1	1	1	0	0	1
82	Louxia town	1	0	0	0	0	1	0	0	1	0	0	0	0	1	0	1	0	0	1	1	0	1	0	0	1	0	1	0	0	0	1	1	1	0	0	0	1	0	0	0	0	1	0	1	1	0	1	0
83	Louxia town	0	0	0	0	1	1	0	1	0	1	0	1	0	0	1	1	1	0	0	0	1	1	0	0	1	0	1	0	1	0	1	1	1	0	0	1	0	0	0	0	1	0	1	1	1	0	0	1
84	Louxia town	1	0	0	0	0	1	0	1	0	0	0	0	1	0	0	1	1	0	0	0	1	0	0	1	0	0	1	0	0	1	0	1	0	0	0	0	0	1	0	1	0	0	0	1	1	0	0	1
85	Louxia town	1	0	0	0	0	1	0	1	0	0	1	0	0	0	1	1	1	0	0	0	1	0	1	0	0	0	1	0	0	1	0	1	0	0	0	1	0	0	0	0	0	1	0	0	1	1	0	0
86	Digua town	1	0	0	0	0	1	0	1	0	0	0	0	1	0	0	1	1	0	0	0	1	0	0	0	1	0	1	0	0	0	1	1	0	0	0	0	0	1	0	0	0	1	0	1	1	0	0	1
87	Digua town	0	0	0	1	0	1	0	1	0	0	0	0	1	0	1	1	1	0	0	0	1	0	0	1	0	0	1	0	0	0	1	1	0	0	0	0	0	1	0	0	1	0	1	1	1	0	0	1
88	Digua town	0	0	0	0	1	1	0	1	0	0	0	1	0	0	1	1	1	0	0	0	1	0	0	0	1	0	0	1	0	0	1	1	1	0	0	0	0	1	0	0	0	1	0	0	1	0	0	1
89	Digua town	0	0	1	0	0	1	0	0	1	0	1	0	0	0	1	1	0	1	0	1	0	0	0	0	0	1	1	0	1	0	1	1	0	1	0	0	0	0	0	0	0	1	0	1	1	1	0	0
90	Digua town	0	0	0	0	1	1	0	1	0	0	0	1	0	0	1	1	1	0	0	0	1	0	0	0	1	0	0	1	0	0	1	1	1	0	0	0	0	1	0	0	0	1	0	0	1	0	0	1
91	Digua town	0	0	1	0	0	1	0	1	0	0	9	9	9	9	0	1	1	0	0	1	0	0	0	0	0	1	1	0	0	0	1	1	1	0	0	1	0	0	0	0	0	1	0	0	1	1	0	0
92	Digua town	1	0	0	0	0	1	0	0	1	0	0	0	1	0	1	1	0	1	0	1	0	0	1	0	0	0	1	0	0	0	1	1	0	0	0	0	1	0	0	0	1	0	1	0	1	0	1	0
93	Digua town	1	0	0	0	0	1	0	1	0	0	0	0	1	0	1	1	1	0	0	1	0	0	0	1	0	0	1	0	0	1	0	1	1	0	0	1	0	0	0	1	0	0	0	0	1	0	0	1
94	Digua town	1	0	0	0	0	0	1	1	0	0	0	0	1	0	1	1	1	0	0	1	0	0	0	0	0	1	1	0	0	1	0	1	0	0	0	0	1	0	0	1	0	0	0	0	1	0	0	1
95	Digua town	0	1	0	0	0	1	0	1	0	0	0	0	0	1	1	1	1	0	0	1	0	9	9	9	9	9	1	0	0	0	1	1	1	0	0	1	0	0	0	1	0	0	0	0	1	0	0	1
96	Digua town	0	1	0	0	0	1	0	1	0	0	0	0	1	0	0	1	1	0	0	1	0	0	0	1	0	0	1	0	0	0	1	1	0	0	1	0	0	0	0	0	1	0	1	1	1	0	0	1
97	Digua town	0	1	0	0	0	1	0	1	0	0	0	0	1	0	0	1	1	0	0	0	1	0	0	1	0	0	1	0	0	0	1	1	0	0	0	1	0	0	0	0	0	1	0	1	1	0	0	1
98	Digua town	0	0	1	0	0	1	0	0	1	0	9	9	9	9	1	1	0	1	0	1	0	0	0	0	1	0	1	0	1	0	1	1	0	0	0	1	0	0	0	0	0	1	0	1	1	1	0	0
99	Digua town	1	0	0	0	0	1	0	1	0	0	0	0	0	1	1	1	1	0	0	0	1	0	0	1	0	0	1	0	0	0	1	1	0	0	1	0	0	0	0	0	0	1	0	1	1	1	0	0
100	Digua town	1	0	0	0	0	1	0	1	0	0	0	0	0	1	1	1	1	0	0	0	1	0	0	1	0	0	1	0	0	0	1	1	0	0	1	0	0	0	0	0	0	1	0	1	1	1	0	0
101	Digua town	9	9	9	9	9	9	9	0	1	0	9	9	9	9	0	1	0	1	0	0	1	0	0	1	0	0	1	0	1	0	1	1	0	0	0	0	1	0	0	0	0	1	0	0	1	1	0	0
102	Digua town	1	0	0	0	0	1	0	1	0	0	0	0	0	1	1	1	1	0	0	0	1	0	0	1	0	0	1	0	0	0	1	1	0	0	1	0	0	0	0	0	0	1	0	1	1	1	0	0
103	Digua town	0	1	0	0	0	1	0	1	0	0	0	0	1	0	1	1	1	0	0	1	0	0	0	0	1	0	1	0	0	0	1	1	0	0	1	0	0	0	0	0	1	0	1	1	1	0	0	1
104	Digua town	1	0	0	0	0	1	0	1	0	0	0	0	1	0	1	1	1	0	0	0	1	0	0	1	0	0	1	0	0	0	1	1	0	0	1	0	0	0	0	0	0	1	0	1	1	1	0	0
105	Digua town	1	0	0	0	0	1	0	1	0	0	0	0	1	0	1	1	1	0	0	1	0	0	0	0	1	0	1	0	0	0	1	1	0	0	0	0	0	1	0	0	1	0	1	1	1	0	0	1
106	Digua town	1	0	0	0	0	1	0	1	0	0	1	0	0	0	1	1	1	0	0	0	1	0	0	0	0	1	1	0	0	0	1	1	0	0	0	1	0	0	0	0	0	1	0	0	1	0	0	1
107	Digua town	0	0	0	0	1	1	0	1	0	0	0	0	1	0	0	1	1	0	0	1	0	0	0	0	1	0	1	0	0	0	1	1	0	0	1	0	0	0	0	0	1	0	1	0	1	1	0	0
108	Digua town	1	0	0	0	0	1	0	1	0	0	0	0	1	0	1	1	1	0	0	0	1	0	0	1	0	0	1	0	0	0	1	1	0	0	1	0	0	0	0	0	0	1	0	1	1	1	0	0
109	Digua town	0	0	0	1	0	1	0	1	0	0	0	0	0	1	1	1	1	0	0	1	0	0	1	0	0	0	1	0	0	0	1	1	0	0	1	0	0	0	0	0	1	0	1	0	1	1	0	0
110	Digua town	0	0	0	1	0	1	0	0	1	0	0	0	1	0	1	1	0	0	1	1	0	0	0	1	0	0	1	0	0	0	1	1	1	0	0	0	1	0	0	0	1	0	1	0	1	0	0	1
111	Digua town	0	0	0	1	0	1	0	1	0	0	0	0	0	1	1	1	1	0	0	1	0	0	1	0	0	0	1	0	0	0	1	1	0	0	1	0	0	0	0	0	1	0	1	0	1	1	0	0
112	Digua town	0	0	1	0	0	1	0	0	1	0	0	0	1	0	0	1	1	0	0	1	0	0	1	0	0	0	1	0	0	0	1	1	0	0	1	0	0	0	0	0	0	1	0	0	1	1	0	0
113	Digua town	0	0	0	0	1	0	1	0	1	0	0	0	1	0	1	1	1	0	0	1	0	0	1	0	0	0	1	0	0	0	1	1	0	0	0	0	1	0	0	0	1	0	1	0	1	0	0	1
114	Digua town	0	1	0	0	0	1	0	1	0	0	0	0	0	1	0	1	1	0	0	0	1	0	0	1	0	0	1	0	0	0	1	1	0	0	0	1	0	0	0	0	0	1	0	0	1	1	0	0
115	Digua town	0	0	0	1	0	1	0	0	1	0	1	0	0	0	1	1	0	1	0	1	0	0	1	0	0	0	1	0	1	0	1	1	0	0	0	0	0	1	0	0	1	0	1	1	1	1	0	0
116	Digua town	1	0	0	0	0	1	0	1	0	0	1	0	0	0	1	1	1	0	0	1	0	0	0	0	0	1	1	0	0	0	1	1	0	0	0	0	0	0	1	0	1	0	1	0	1	0	0	1
117	Digua town	0	1	0	0	0	1	0	1	0	0	0	0	1	0	1	1	0	1	0	1	0	0	0	1	0	0	1	0	0	0	1	1	0	0	0	0	0	1	0	0	0	1	0	0	1	0	0	1
118	Digua town	0	0	1	0	0	1	0	0	1	0	0	0	0	1	1	1	1	0	0	0	1	0	0	1	0	0	1	0	0	0	1	1	0	0	0	0	0	0	1	0	1	0	1	0	1	0	0	1
119	Digua town	0	0	0	1	0	1	0	1	0	0	0	0	1	0	1	1	1	0	0	0	1	0	0	0	1	0	1	0	1	1	0	1	0	0	0	0	0	1	0	0	0	1	0	0	1	1	0	0
120	Digua town	0	0	0	1	0	1	0	1	0	0	0	0	1	0	0	1	0	0	1	1	0	0	0	0	1	0	1	0	0	0	1	1	1	0	0	0	1	0	0	0	1	0	1	0	1	0	0	1
121	Digua town	0	0	0	0	1	1	0	1	0	1	1	0	0	0	1	1	0	1	0	1	0	0	0	1	0	0	1	0	1	0	1	1	0	0	0	0	0	1	0	0	1	0	1	0	1	1	0	0
122	Digua town	0	0	0	1	0	1	0	1	0	0	0	0	1	0	1	1	0	1	0	0	1	0	0	0	0	1	1	0	0	0	1	1	0	0	0	0	1	0	0	0	1	0	1	1	1	1	0	0
123	Digua town	1	0	0	0	0	1	0	0	1	0	0	1	0	0	0	1	1	0	0	1	0	0	0	0	1	0	1	0	0	0	1	1	1	0	0	0	1	0	0	0	1	0	1	1	1	0	0	1
124	Digua town	0	1	0	0	0	1	0	1	0	0	0	0	0	1	1	1	0	1	0	1	0	0	0	1	0	0	1	0	0	0	1	1	0	0	0	0	0	1	0	1	0	0	0	0	1	0	0	1
125	Digua town	1	0	0	0	0	1	0	1	0	0	0	0	0	1	1	1	0	1	0	1	0	0	1	0	0	0	0	1	0	0	1	1	0	0	0	0	1	0	0	1	0	0	0	0	1	0	1	0
126	Digua town	1	0	0	0	0	1	0	0	1	0	1	0	0	0	1	1	0	1	0	1	0	0	0	0	1	0	1	0	0	0	1	1	0	0	1	0	0	0	0	0	0	1	0	0	1	0	1	0
127	Digua town	0	0	1	0	0	0	1	0	1	0	1	0	0	0	1	1	1	0	0	1	0	0	0	0	0	1	1	0	0	0	1	1	0	0	0	0	0	0	1	1	0	0	0	0	1	1	0	0
128	Digua town	0	0	0	0	1	1	0	1	0	0	0	0	1	0	1	1	1	0	0	0	1	0	0	0	1	0	1	0	0	0	1	1	1	0	0	0	0	1	0	0	0	1	0	0	1	0	1	0
129	Digua town	1	0	0	0	0	1	0	1	0	0	0	0	1	0	0	1	1	0	0	1	0	0	0	0	1	0	1	0	0	0	1	1	0	0	1	0	0	0	0	0	1	0	1	1	1	0	0	1
130	Digua town	1	0	0	0	0	1	0	1	0	0	0	0	1	0	1	1	1	0	0	0	1	0	0	0	0	1	1	0	1	0	1	1	0	0	0	0	0	1	0	0	1	0	1	0	1	1	0	0
131	Digua town	0	0	1	0	0	0	1	0	1	0	1	0	0	0	1	1	1	0	0	1	0	0	0	0	0	1	1	0	0	0	1	1	0	0	0	0	0	0	1	1	0	0	0	0	1	1	0	0
132	Digua town	1	0	0	0	0	1	0	1	0	0	0	0	0	1	1	1	0	1	0	1	0	0	0	0	0	1	1	0	0	0	1	1	0	0	0	0	0	1	0	0	1	0	1	0	1	0	1	0
133	Digua town	1	0	0	0	0	1	0	0	1	0	1	0	0	0	1	1	1	0	0	1	0	0	0	0	1	0	1	0	0	0	1	1	0	0	1	0	0	0	0	0	0	1	0	0	1	0	1	0
134	Digua town	0	0	1	0	0	0	1	0	1	0	1	0	0	0	1	1	1	0	0	1	0	0	1	0	0	0	1	0	0	0	1	1	0	0	0	0	0	0	1	1	0	0	0	0	1	1	0	0
135	Digua town	1	0	0	0	0	1	0	1	0	0	0	0	0	1	0	1	0	0	1	1	0	0	0	1	0	0	1	0	0	0	1	1	0	0	0	0	0	1	0	0	1	0	1	0	1	0	1	0
136	Digua town	0	0	1	0	0	0	1	0	1	0	1	0	0	0	1	1	1	0	0	1	0	0	0	0	0	1	1	0	0	0	1	1	0	0	0	0	0	0	1	1	0	0	0	0	1	1	0	0
137	Digua town	1	0	0	0	0	1	0	1	0	1	0	0	0	1	0	1	0	1	0	0	1	0	0	0	0	1	1	0	0	1	0	1	0	1	0	0	0	0	0	1	0	0	0	1	1	0	1	0
138	Digua town	0	0	0	1	0	1	0	1	0	0	0	0	1	0	1	1	0	1	0	0	1	0	0	0	0	1	1	0	0	0	1	1	0	9	9	9	9	9	9	0	1	0	1	1	1	1	0	0
139	Digua town	1	0	0	0	0	1	0	0	1	0	1	0	0	0	1	1	1	0	0	1	0	0	0	0	0	1	1	0	1	0	1	1	1	0	0	0	1	0	0	0	0	1	0	1	1	0	0	1
140	Digua town	0	1	0	0	0	1	0	1	0	0	0	0	0	1	1	1	1	0	0	0	1	0	0	1	0	0	1	0	0	0	1	1	0	0	0	1	0	0	0	0	1	0	1	0	1	0	0	1
141	Digua town	0	0	0	1	0	1	0	1	0	0	0	0	0	1	1	1	0	1	0	1	0	0	0	0	1	0	1	0	0	0	1	1	0	0	0	0	0	1	0	0	1	0	1	1	1	0	1	0
142	Digua town	1	0	0	0	0	1	0	1	0	0	0	0	0	1	0	1	0	1	0	1	0	0	0	1	0	0	1	0	0	0	1	1	0	0	0	0	1	0	0	0	1	0	1	1	1	0	1	0
143	Digua town	0	0	1	0	0	1	0	1	0	0	1	0	0	0	1	1	0	1	0	1	0	0	0	0	0	1	1	0	1	0	1	1	1	0	0	0	0	0	1	0	0	1	0	0	1	0	0	1
144	Digua town	0	0	0	1	0	1	0	0	1	0	0	0	0	1	1	1	0	0	1	1	0	0	0	1	0	0	1	0	0	0	1	1	1	0	0	0	1	0	0	0	1	0	1	0	1	0	0	1
145	Digua town	0	0	0	1	0	1	0	0	1	0	0	0	1	0	1	1	0	1	0	1	0	0	0	1	0	0	1	0	1	0	1	1	0	0	0	0	1	0	0	0	1	0	1	0	1	1	0	0
146	Digua town	0	0	1	0	0	0	1	1	0	1	0	0	0	1	1	1	1	0	0	1	0	0	1	0	0	0	1	0	1	0	1	1	1	0	0	0	0	1	0	0	0	1	0	0	1	0	1	0
147	Digua town	1	0	0	0	0	1	0	1	0	0	0	0	1	0	0	1	1	0	0	1	0	0	0	1	0	0	1	0	0	1	0	1	1	0	0	0	0	1	0	1	0	0	0	0	1	0	1	0
148	Digua town	0	0	0	0	1	1	0	1	0	0	0	0	1	0	1	1	1	0	0	1	0	0	0	1	0	0	1	0	0	0	1	1	0	0	0	1	0	0	0	0	1	0	1	1	1	1	0	0
149	Digua town	1	0	0	0	0	1	0	1	0	0	1	0	0	0	1	1	1	0	0	0	1	0	0	0	1	0	1	0	0	0	1	1	0	0	1	0	0	0	0	0	0	1	0	0	1	0	1	0
150	Digua town	1	0	0	0	0	1	0	1	0	1	0	0	0	1	0	1	1	0	0	1	0	0	0	1	0	0	1	0	0	0	1	1	0	1	0	0	0	0	0	0	1	0	1	0	1	1	0	0
151	Digua town	1	0	0	0	0	1	0	1	0	0	1	0	0	0	1	1	1	0	0	0	1	0	0	1	0	0	1	0	0	0	1	1	0	0	1	0	0	0	0	0	1	0	1	1	1	1	0	0
152	Digua town	0	0	0	0	1	1	0	0	1	0	1	0	0	0	1	1	1	0	0	0	1	0	0	0	1	0	1	0	0	0	1	1	0	1	0	0	0	0	0	0	0	1	0	1	1	0	1	0
153	Digua town	0	0	0	0	1	1	0	0	1	0	0	0	1	0	1	1	1	0	0	0	1	0	0	1	0	0	1	0	0	1	0	1	0	0	0	1	0	0	0	0	0	1	0	0	1	1	0	0
154	Digua town	1	0	0	0	0	1	0	1	0	0	0	0	1	0	1	1	1	0	0	1	0	0	0	0	1	0	1	0	0	0	1	1	1	0	1	0	0	0	0	0	1	0	1	0	1	1	0	0
155	Digua town	1	0	0	0	0	1	0	1	0	0	0	0	1	0	1	1	1	0	0	0	1	0	0	1	0	0	1	0	0	0	1	1	1	0	0	0	0	0	1	0	1	0	1	0	1	1	0	0
156	Digua town	0	1	0	0	0	1	0	1	0	0	1	0	0	0	1	1	1	0	0	1	0	0	0	1	0	0	1	0	0	0	1	1	1	0	0	0	0	0	1	0	1	0	1	0	1	1	0	0
157	Digua town	1	0	0	0	0	1	0	0	1	0	0	0	1	0	1	1	1	0	0	1	0	0	0	0	1	0	1	0	0	0	1	1	0	0	0	1	0	0	0	0	1	0	1	0	1	0	1	0
158	Digua town	1	0	0	0	0	1	0	0	1	0	0	0	0	1	1	1	1	0	0	1	0	0	0	1	0	0	1	0	0	0	1	1	0	0	0	1	0	0	0	0	1	0	1	0	1	0	1	0
159	Digua town	1	0	0	0	0	1	0	1	0	0	0	0	0	1	1	1	1	0	0	1	0	0	0	1	0	0	1	0	0	0	1	1	1	0	0	1	0	0	0	0	1	0	1	0	1	0	1	0
160	Digua town	0	1	0	0	0	1	0	1	0	0	0	0	1	0	1	1	1	0	0	1	0	0	0	0	1	0	0	1	0	0	1	1	0	0	1	0	0	0	0	0	1	0	1	0	1	0	1	0
161	Digua town	1	0	0	0	0	1	0	0	1	0	1	0	0	0	1	1	1	0	0	0	1	0	0	1	0	0	1	0	0	1	0	1	0	0	1	0	0	0	0	1	0	0	0	1	1	0	1	0
162	Digua town	0	0	0	1	0	1	0	0	1	0	0	0	0	1	0	1	1	0	0	1	0	0	0	0	1	0	1	0	0	0	1	1	1	0	0	1	0	0	0	0	0	1	0	0	1	0	1	0
163	Digua town	1	0	0	0	0	1	0	0	1	0	0	0	1	0	1	1	1	0	0	0	1	0	0	1	0	0	1	0	0	0	1	1	0	0	0	0	0	0	1	0	1	0	1	0	1	1	0	0
164	Digua town	1	0	0	0	0	1	0	0	1	0	0	0	1	0	1	1	1	0	0	1	0	0	0	0	0	1	1	0	0	0	1	1	0	0	1	0	0	0	0	0	1	0	1	0	1	1	0	0
165	Digua town	1	0	0	0	0	1	0	0	1	0	0	0	1	0	1	1	1	0	0	1	0	0	0	0	1	0	1	0	0	1	0	1	0	0	0	0	0	1	0	0	0	1	0	0	1	0	0	1
166	Digua town	0	1	0	0	0	1	0	0	1	0	0	1	0	0	0	1	1	0	0	0	1	0	0	0	1	0	1	0	0	0	1	1	0	0	0	1	0	0	0	0	0	1	0	1	1	0	0	1
167	Digua town	1	0	0	0	0	1	0	1	0	0	0	0	0	1	1	1	0	1	0	1	0	0	0	0	0	1	1	0	0	1	0	1	1	0	0	1	0	0	0	0	1	0	1	0	1	1	0	0
168	Digua town	0	1	0	0	0	1	0	0	1	0	0	0	1	0	1	1	1	0	0	1	0	0	0	0	1	0	1	0	0	0	1	1	0	0	1	0	0	0	0	0	0	1	0	0	1	0	1	0
169	Digua town	0	1	0	0	0	1	0	1	0	1	0	0	0	1	1	1	1	0	0	1	0	0	0	0	1	0	1	0	0	0	1	1	0	0	1	0	0	0	0	0	0	1	0	1	1	1	0	0
170	Digua town	1	0	0	0	0	1	0	0	1	0	1	0	0	0	1	1	1	0	0	0	1	0	0	1	0	0	0	1	0	1	0	1	1	0	1	0	0	0	0	1	0	0	0	1	1	0	1	0
171	Digua town	0	0	0	1	0	1	0	1	0	0	1	0	0	0	1	1	1	0	0	0	1	0	0	0	1	0	1	0	0	0	1	1	0	0	0	0	0	0	1	0	0	1	0	1	1	1	0	0
172	Digua town	1	0	0	0	0	1	0	1	0	1	0	0	0	1	1	1	1	0	0	1	0	0	0	1	0	0	0	1	0	0	1	1	0	0	0	1	0	0	0	0	1	0	1	0	1	1	0	0
173	Digua town	1	0	0	0	0	1	0	1	0	1	0	0	0	1	1	1	1	0	0	1	0	0	0	1	0	0	0	1	0	0	1	1	0	0	0	1	0	0	0	0	1	0	1	0	1	1	0	0
174	Digua town	0	1	0	0	0	1	0	1	0	1	0	0	0	1	1	1	1	0	0	0	1	0	0	0	1	0	1	0	0	0	1	1	0	0	0	1	0	0	0	0	1	0	1	1	1	0	1	0
175	Digua town	1	0	0	0	0	1	0	1	0	1	0	0	1	0	1	1	0	1	0	0	1	0	0	0	1	0	1	0	0	0	1	1	0	0	0	0	0	0	1	0	1	0	1	1	1	0	1	0
176	Digua town	1	0	0	0	0	1	0	1	0	0	0	0	1	0	0	1	1	0	0	0	1	0	0	1	0	0	1	0	0	0	1	1	1	0	0	0	0	0	1	0	1	0	1	0	1	1	0	0
[truncated: 94 more columns]
